# Supplementary material for: Convergent evolution in toxin detection and resistance provides evidence for conserved bacterial–fungal interactions
Source: Proc Natl Acad Sci U S A. 2024 Aug 1;121(32):e2304382121. doi: 10.1073/pnas.2304382121 (PMC11317636; doi:10.1073/pnas.2304382121)
Supplement: Supplementary file 2 — Dataset S01 (XLSX) [file pnas.2304382121.sd01.xlsx]

## Sheet: PA+AF vs PA in SCFM2
PA14 ID	Base mean	log2(FC)	StdErr	Wald-Stats	P-value	P-adj	PAO1 ID	Gene Name	Product Name	Length	Length (amino acids)	Molecular Weight
PA14_09950	2948.1	6.55224	0.346412	18.9146	8.65303e-80	1.01102e-76	PA4170	NA	hypothetical protein	933	311	33
PA14_63940	1864.8	5.8419	0.260682	22.4101	3.13975e-111	9.17122e-108	PA4836	cntL	CntL	792	264	28.9
PA14_63960	7190.53	5.79148	0.277397	20.8779	8.49898e-97	1.24128e-93	PA4837	cntO	CntO	2127	709	79.1
PA14_09940	2120.15	5.75784	0.331763	17.3553	1.79911e-67	1.50149e-64	PA4171	NA	probable protease	564	188	20.1
PA14_73010	6565.4	5.69006	0.235534	24.1581	6.13479e-129	3.58394e-125	PA5535	NA	conserved hypothetical protein	1203	401	45.1
PA14_73060	1184.64	5.62992	0.324699	17.3389	2.39342e-67	1.74779e-64	PA5540	NA	hypothetical protein	561	187	19.8
PA14_17700	5188.12	5.52096	0.370415	14.9048	3.06869e-50	1.28052e-47	PA3601	NA	conserved hypothetical protein	264	88	9.5
PA14_73020	791.605	5.476	0.358322	15.2823	1.00312e-52	4.50787e-50	PA5536	dksA2	DksA2	405	135	16
PA14_55580	1486.7	5.34642	0.312731	17.0959	1.59168e-65	1.03318e-62	PA0672	hemO	heme oxygenase	597	199	22
PA14_17710	577.554	5.09718	0.393894	12.9405	2.65918e-38	7.06132e-36	PA3600	NA	conserved hypothetical protein	153	51	6
PA14_54180	2405.57	5.06536	0.315762	16.0417	6.53079e-58	3.46844e-55	PA0781	NA	hypothetical protein	2064	688	74.2
PA14_58030	4217.15	4.79067	0.289591	16.5429	1.80169e-61	1.05255e-58	PA4470	fumC1	fumarate hydratase	1377	459	48.7
PA14_33260	686.221	4.57573	0.370409	12.3532	4.68229e-35	1.13975e-32	PA2426	pvdS	sigma factor PvdS	564	188	21.2
PA14_09340	7702.67	4.56589	0.357768	12.7621	2.66755e-37	6.77558e-35	PA4221	fptA	Fe(III)-pyochelin outer membrane receptor precursor	2163	721	80
PA14_73050	630.633	4.46648	0.372775	11.9817	4.43093e-33	9.58722e-31	PA5539	NA	RidA subfamily protein	897	299	32.4
PA14_09220	469.073	4.29779	0.394589	10.8918	1.26086e-27	2.16645e-25	PA4230	pchB	salicylate biosynthesis protein PchB	306	102	11.4
PA14_62330	996.894	4.2941	0.304457	14.1041	3.58256e-45	1.30808e-42	PA4709	phuS	PhuS	1065	355	39.1
PA14_58010	771.754	4.27751	0.315976	13.5374	9.40047e-42	2.8904e-39	PA4469	NA	hypothetical protein	450	150	17.1
PA14_09930	527.304	4.23029	0.392628	10.7743	4.55204e-27	7.38695e-25	PA4172	NA	probable nuclease	801	267	30.3
PA14_09240	1321	4.05437	0.432503	9.37419	6.97079e-21	7.98497e-19	PA4228	pchD	pyochelin biosynthesis protein PchD	1644	548	59.9
PA14_63920	368.903	4.04982	0.347972	11.6384	2.63041e-31	5.29891e-29	PA4835	cntM	CntM	1302	434	47.7
PA14_73000	604.161	4.04513	0.33492	12.0779	1.38203e-33	3.22953e-31	PA5534	NA	hypothetical protein	642	214	23.6
PA14_39640	114.887	4.03614	0.437905	9.21693	3.05732e-20	3.36998e-18	PA1923	NA	hypothetical protein	3846	1282	140.3
PA14_11320	1776.15	3.98676	0.276237	14.4324	3.23689e-47	1.26066e-44	PA4063	NA	hypothetical protein	591	197	21.2
PA14_58000	2046.38	3.94258	0.226066	17.44	4.10298e-68	3.99494e-65	PA4468	sodM	superoxide dismutase	612	204	22.5
PA14_10200	1239.46	3.93066	0.431906	9.10073	8.97236e-20	9.53028e-18	PA4156	fvbA	FvbA	2085	695	76.8
PA14_06800	64.0787	3.90136	0.408072	9.56046	1.17234e-21	1.4572e-19	PA0522	NA	hypothetical protein	258	86	9.1
PA14_55560	65.7146	3.87629	0.411236	9.42594	4.26273e-21	5.08222e-19	PA0674	vreA	VreA	717	239	25
PA14_39620	167.785	3.8187	0.380803	10.028	1.14812e-23	1.49051e-21	PA1925	NA	hypothetical protein	327	109	11.8
PA14_60480	308.069	3.79363	0.372852	10.1746	2.5741e-24	3.41771e-22	PA4570	NA	hypothetical protein	225	75	8.7
PA14_52250	484.576	3.75903	0.324436	11.5864	4.83147e-31	9.40849e-29	PA0929	NA	two-component response regulator	720	240	26.5
PA14_06830	24122.2	3.68507	0.393901	9.35531	8.33516e-21	9.36423e-19	PA0524	norB	nitric-oxide reductase subunit B	1401	467	52.3
PA14_17720	1514.19	3.67449	0.274147	13.4034	5.77839e-41	1.60749e-38	PA3599	NA	probable transcriptional regulator	786	262	29.4
PA14_09270	1399.58	3.64788	0.418885	8.70854	3.07801e-18	3.1003e-16	PA4226	pchE	dihydroaeruginoic acid synthetase	4317	1439	156.4
PA14_56690	499.34	3.60973	0.265687	13.5864	4.82333e-42	1.56544e-39	PA4359	NA	conserved hypothetical protein	228	76	8.3
PA14_39660	74.8387	3.5652	0.376274	9.47499	2.66786e-21	3.247e-19	PA1921	NA	hypothetical protein	810	270	30.3
PA14_06180	136.811	3.5602	0.472866	7.52898	5.11371e-14	3.87978e-12	PA0472	fiuI	FiuI	519	173	19.5
PA14_09230	202.3	3.46236	0.43652	7.93173	2.16111e-15	1.8036e-13	PA4229	pchC	pyochelin biosynthetic protein PchC	756	252	27.6
PA14_73070	715.547	3.45852	0.328663	10.523	6.76879e-26	1.01393e-23	PA5541	pyrQ	dihydroorotase	1338	446	49.3
PA14_39630	20.5728	3.36249	0.479858	7.00726	2.43031e-12	1.63194e-10	PA1924	NA	hypothetical protein	477	159	17.7
PA14_06810	5265.57	3.33123	0.430688	7.73467	1.0367e-14	8.18436e-13	PA0523	norC	nitric-oxide reductase subunit C	441	147	16.3
PA14_58040	577.922	3.32311	0.399305	8.32222	8.63294e-17	7.88025e-15	PA4471	NA	hypothetical protein	396	132	15.4
PA14_73040	447.842	3.27753	0.419801	7.80736	5.83999e-15	4.80524e-13	PA5538	amiA	N-acetylmuramoyl-L-alanine amidase	1194	398	42.9
PA14_09280	900.058	3.22655	0.352053	9.16496	4.95664e-20	5.36235e-18	PA4225	pchF	pyochelin synthetase	5430	1810	197.1
PA14_64700	177.495	3.21988	0.389314	8.27065	1.33232e-16	1.19745e-14	PA4896	NA	probable sigma-70 factor, ECF subfamily	537	179	20.2
PA14_09960	319.992	3.13248	0.333432	9.39466	5.74018e-21	6.70682e-19	PA4169	NA	conserved hypothetical protein	429	143	15.6
PA14_09210	1201.34	3.10471	0.366315	8.47551	2.34049e-17	2.20534e-15	PA4231	pchA	salicylate biosynthesis isochorismate synthase	1431	477	52.1
PA14_63910	575.903	3.0961	0.322765	9.59241	8.60519e-22	1.09286e-19	PA4834	cntI	CntI	855	285	30.7
PA14_09320	272.701	3.0736	0.397316	7.73591	1.02667e-14	8.18436e-13	PA4222	NA	probable ATP-binding component of ABC transporter	1725	575	61.4
PA14_28970	90.0221	3.0466	0.446365	6.82536	8.77035e-12	5.50929e-10	NA	NA	NA	NA	NA	NA
PA14_20200	13061	2.98982	0.389801	7.67012	1.7183e-14	1.33844e-12	PA3392	nosZ	nitrous-oxide reductase precursor	1911	637	70.7
PA14_47400	119.38	2.96715	0.416765	7.1195	1.08323e-12	7.62437e-11	PA1300	NA	ECF sigma factor	528	176	19.8
PA14_10210	165.609	2.96058	0.473841	6.24804	4.15632e-10	2.26927e-08	PA4155	NA	hypothetical protein	1308	436	48.1
PA14_13780	4571.22	2.95766	0.411926	7.18008	6.96708e-13	5.0249e-11	PA3875	narG	respiratory nitrate reductase alpha chain	3786	1262	141
PA14_13850	154.611	2.95597	0.411827	7.1777	7.0893e-13	5.0507e-11	PA3870	moaA1	molybdopterin biosynthetic protein A1	990	330	36.6
PA14_54870	1887.24	2.95577	0.354945	8.32742	8.26265e-17	7.66197e-15	NA	NA	NA	NA	NA	NA
PA14_58580	902.594	2.94755	0.41832	7.04617	1.83914e-12	1.27908e-10	PA4515	NA	conserved hypothetical protein	681	227	25.6
PA14_57990	428.653	2.90192	0.243826	11.9016	1.16076e-32	2.42185e-30	PA4467	NA	hypothetical protein	933	311	31.2
PA14_29640	700.818	2.88793	0.339269	8.51221	1.70655e-17	1.66162e-15	PA2664	fhp	flavohemoprotein	1182	394	43.7
PA14_38220	267.485	2.82081	0.420438	6.70921	1.95676e-11	1.1785e-09	PA2033	NA	hypothetical protein	909	303	33.6
PA14_62350	1446	2.81428	0.351232	8.0126	1.12304e-15	9.64825e-14	PA4710	phuR	Heme/Hemoglobin uptake outer membrane receptor PhuR precursor	2295	765	84.7
PA14_28980	30.9398	2.78045	0.455739	6.10099	1.05416e-09	5.49855e-08	NA	NA	NA	NA	NA	NA
PA14_72970	1414.12	2.77129	0.248534	11.1505	7.1169e-29	1.29928e-26	PA5531	tonB1	TonB1	1029	343	36.9
PA14_13460	95.383	2.76823	0.423936	6.52983	6.58433e-11	3.88542e-09	PA3899	fecI	FecI	510	170	19
PA14_39670	30.169	2.72847	0.451284	6.04601	1.48475e-09	7.60868e-08	NA	NA	NA	NA	NA	NA
PA14_11290	903.797	2.72431	0.253299	10.7553	5.59553e-27	8.83488e-25	PA4065	NA	hypothetical protein	1266	422	45.8
PA14_47390	67.9746	2.71812	0.427178	6.36296	1.97901e-10	1.12246e-08	PA1301	NA	probable transmembrane sensor	984	328	36.6
PA14_06790	434.124	2.71739	0.418415	6.49448	8.33197e-11	4.86754e-09	PA0521	NA	probable cytochrome c oxidase subunit	528	176	19.9
PA14_13830	559.023	2.71449	0.398953	6.80405	1.01718e-11	6.32167e-10	PA3872	narI	respiratory nitrate reductase gamma chain	684	228	25
PA14_09920	43.666	2.70835	0.401067	6.75287	1.44952e-11	8.82093e-10	PA4173	NA	conserved hypothetical protein	399	133	14.7
PA14_10170	67.7577	2.70288	0.430296	6.28143	3.35469e-10	1.86648e-08	PA4159	fepB	ferrienterobactin-binding periplasmic protein precursor FepB	906	302	32.1
PA14_13800	1303.7	2.67646	0.412418	6.48968	8.60182e-11	4.97543e-09	PA3874	narH	respiratory nitrate reductase beta chain	1542	514	58.1
PA14_29320	115.243	2.64464	0.391263	6.75923	1.38729e-11	8.5311e-10	PA2691	NA	conserved hypothetical protein	1206	402	42.6
PA14_11280	850.011	2.63322	0.234931	11.2085	3.70395e-29	6.98016e-27	PA4066	NA	hypothetical protein	519	173	18.2
PA14_11310	347.289	2.62537	0.303645	8.64618	5.32519e-18	5.27284e-16	PA4064	NA	probable ATP-binding component of ABC transporter	705	235	25.4
PA14_62290	193.424	2.60753	0.298493	8.73567	2.42222e-18	2.48256e-16	PA4707	phuU	PhuU	984	328	33.6
PA14_06170	63.8776	2.57593	0.455018	5.66117	1.50347e-08	6.97083e-07	PA0471	fiuR	FiuR	972	324	35.4
PA14_10180	74.8875	2.57048	0.370846	6.93139	4.16713e-12	2.76641e-10	PA4158	fepC	ferric enterobactin transport protein FepC	798	266	28.6
PA14_18680	522.638	2.55855	0.372148	6.87508	6.19569e-12	3.9775e-10	PA3530	bfd	bacterioferritin-associated ferredoxin Bfd	222	74	7.8
PA14_56680	2265.91	2.54918	0.243935	10.4503	1.46114e-25	2.134e-23	PA4358	feoB	FeoB	2301	767	82.5
PA14_72990	1297.74	2.54528	0.240201	10.5965	3.09417e-26	4.75688e-24	PA5533	NA	hypothetical protein	369	123	13.7
PA14_09260	186.537	2.5432	0.438255	5.80301	6.51331e-09	3.17089e-07	PA4227	pchR	transcriptional regulator PchR	891	297	32.3
PA14_06160	1152.57	2.54067	0.298889	8.5004	1.88938e-17	1.80946e-15	PA0470	fiuA	Ferrichrome receptor FiuA	2409	803	88.2
PA14_13840	182.948	2.53918	0.397547	6.38711	1.69053e-10	9.68241e-09	PA3871	NA	probable peptidyl-prolyl cis-trans isomerase, PpiC-type	819	273	30.1
PA14_20190	1054.36	2.47423	0.357921	6.91279	4.75227e-12	3.11941e-10	PA3393	nosD	NosD protein	1287	429	46.8
PA14_55550	77.4378	2.46853	0.331997	7.43539	1.04256e-13	7.70969e-12	PA0675	vreI	ECF sigma factor, VreI	546	182	20.6
PA14_45000	284.849	2.46106	0.360464	6.82748	8.64173e-12	5.4875e-10	PA1502	gcl	glyoxylate carboligase	1776	592	64.4
PA14_06770	980.542	2.45561	0.372241	6.59682	4.20071e-11	2.50414e-09	PA0520	nirQ	regulatory protein NirQ	783	261	28.9
PA14_72980	644.206	2.44959	0.308704	7.93507	2.1038e-15	1.78122e-13	PA5532	NA	hypothetical protein	759	253	26.7
PA14_33510	221.505	2.44624	0.400435	6.10896	1.00281e-09	5.27787e-08	PA2412	NA	conserved hypothetical protein	219	73	8.4
PA14_62300	313.343	2.428	0.3	8.09333	5.80543e-16	5.13869e-14	PA4708	phuT	Heme-transport protein, PhuT	894	298	31
PA14_20240	140.83	2.39667	0.414846	5.77726	7.5928e-09	3.63583e-07	PA3389	NA	probable ring-cleaving dioxygenase	414	138	15.3
PA14_63970	564.053	2.39301	0.341166	7.0142	2.31267e-12	1.58948e-10	PA4838	NA	hypothetical protein	1155	385	42.7
PA14_20230	3238.12	2.36718	0.429543	5.51094	3.5693e-08	1.55611e-06	PA3391	nosR	regulatory protein NosR	2148	716	80.2
PA14_13810	116.052	2.3483	0.399055	5.88465	3.98901e-09	1.99178e-07	PA3873	narJ	respiratory nitrate reductase delta chain	741	247	27.3
PA14_13770	1310.16	2.32583	0.472773	4.91954	8.67466e-07	3.35612e-05	PA3876	narK2	nitrite extrusion protein 2	1407	469	50.6
PA14_45020	172.564	2.27952	0.282265	8.0758	6.70378e-16	5.8453e-14	PA1500	NA	probable oxidoreductase	891	297	30.9
PA14_29360	194.295	2.25608	0.436446	5.16922	2.35073e-07	9.53677e-06	PA2687	pfeS	two-component sensor PfeS	1341	447	50.5
PA14_09970	1002.06	2.22082	0.244838	9.07055	1.18416e-19	1.23533e-17	PA4168	fpvB	second ferric pyoverdine receptor FpvB	2409	803	87.4
PA14_20250	118.478	2.21554	0.466438	4.74991	2.03511e-06	7.57268e-05	PA3390	NA	hypothetical protein	303	101	11.3
PA14_19990	93.2794	2.1952	0.405497	5.41359	6.17729e-08	2.59624e-06	PA3410	hasI	HasI	516	172	19.8
PA14_33810	792.437	2.19304	0.34994	6.26691	3.68286e-10	2.02974e-08	PA2386	pvdA	L-ornithine N5-oxygenase	1332	444	49.5
PA14_09300	173.619	2.17417	0.440313	4.93779	7.90113e-07	3.07723e-05	PA4223	NA	probable ATP-binding component of ABC transporter	1713	571	61.3
PA14_06750	57024.4	2.15305	0.349802	6.15506	7.50501e-10	4.02241e-08	PA0519	nirS	nitrite reductase precursor	1707	569	62.7
PA14_33600	580.819	2.14048	0.346529	6.17692	6.53646e-10	3.53574e-08	PA2403	fpvG	FpvG	1212	404	45.1
PA14_06840	601.933	2.11176	0.425452	4.96357	6.92091e-07	2.71355e-05	PA0525	NA	probable dinitrification protein NorD	1839	613	69.5
PA14_55570	192.532	2.11038	0.350266	6.02508	1.6903e-09	8.5867e-08	PA0673	NA	hypothetical protein	321	107	11.5
PA14_52240	211.776	2.08924	0.27708	7.54019	4.69286e-14	3.60733e-12	PA0930	NA	two-component sensor	1338	446	50.2
PA14_33730	203.26	2.0717	0.396155	5.22952	1.69953e-07	6.992e-06	PA2393	NA	putative dipeptidase	1347	449	49.4
PA14_13280	85.997	2.05826	0.397717	5.1752	2.27668e-07	9.30097e-06	PA3914	moeA1	molybdenum cofactor biosynthetic protein A1	1224	408	43.2
PA14_47230	265.273	2.04096	0.278741	7.32206	2.4419e-13	1.7832e-11	PA1316	NA	probable major facilitator superfamily (MFS) transporter	1542	514	53.1
PA14_68900	1146.17	2.02786	0.368251	5.50673	3.65568e-08	1.58196e-06	PA5217	NA	probable binding protein component of ABC iron transporter	999	333	36.3
PA14_20000	30.8672	1.97952	0.444609	4.45226	8.49693e-06	0.000290532	PA3409	hasS	HasS	987	329	35.5
PA14_32710	101.473	1.9725	0.463581	4.25492	2.09123e-05	0.000682511	PA2468	foxI	ECF sigma factor FoxI	519	173	19.9
PA14_11010	423.531	1.97186	0.357393	5.51736	3.4414e-08	1.51163e-06	PA4090	NA	hypothetical protein	291	97	11
PA14_33680	3478.35	1.94983	0.28293	6.89155	5.5188e-12	3.58231e-10	PA2398	fpvA	ferripyoverdine receptor	2448	816	91.2
PA14_39650	474.74	1.90932	0.501628	3.80624	0.000141097	0.00402091	PA1922	NA	probable TonB-dependent receptor	1962	654	72.3
PA14_44820	1088.52	1.89589	0.309053	6.13452	8.54162e-10	4.53637e-08	PA1518	NA	conserved hypothetical protein	381	127	13.9
PA14_62000	2335.78	1.88346	0.311365	6.04902	1.45729e-09	7.53405e-08	PA4687	hitA	ferric iron-binding periplasmic protein HitA	1008	336	36.1
PA14_54190	168.204	1.83747	0.332721	5.52255	3.34119e-08	1.47873e-06	PA0780	pruR	proline utilization regulator	753	251	27.6
PA14_44860	1345.18	1.82703	0.336594	5.42798	5.69968e-08	2.41286e-06	PA1514	NA	ureidoglycolate hydrolaseYbbT	510	170	19
PA14_09290	110.718	1.80172	0.45088	3.996	6.44217e-05	0.00195001	PA4224	pchG	pyochelin biosynthetic protein PchG	1050	350	37.7
PA14_06740	1818.79	1.79292	0.304809	5.8821	4.05084e-09	2.00551e-07	PA0518	nirM	cytochrome c-551 precursor	315	105	11
PA14_13450	32.5516	1.77149	0.456792	3.87812	0.000105268	0.00305959	PA3900	fecR	FecR	954	318	34.9
PA14_14710	3078.75	1.75988	0.312729	5.62748	1.82864e-08	8.34604e-07	PA3815	iscR	IscR	492	164	17.9
PA14_58600	66.7437	1.72132	0.415311	4.14466	3.40325e-05	0.00109241	PA4516	NA	hypothetical protein	816	272	29.6
PA14_47380	241.734	1.70792	0.24367	7.00914	2.39788e-12	1.62888e-10	PA1302	NA	probable heme utilization protein precursor	2556	852	95.2
PA14_10160	4.8327	1.69791	0.507148	3.34797	0.000814067	0.0185773	PA4160	fepD	ferric enterobactin transport protein FepD	1023	341	34.6
PA14_26400	221.545	1.69536	0.300459	5.64256	1.67545e-08	7.70706e-07	PA2912	NA	probable ATP-binding component of ABC transporter	774	258	28.4
PA14_33700	615.467	1.67974	0.320498	5.24103	1.59682e-07	6.61603e-06	PA2396	pvdF	pyoverdine synthetase F	828	276	31
PA14_21570	113.327	1.67473	0.293179	5.71231	1.11453e-08	5.20887e-07	PA3284	NA	hypothetical protein	315	105	10.2
PA14_44840	1020.39	1.65418	0.403872	4.09581	4.20698e-05	0.00132135	PA1516	NA	hypothetical protein	516	172	18.9
PA14_39690	1562.13	1.64952	0.298273	5.53021	3.19839e-08	1.42634e-06	PA1920	nrdD	class III (anaerobic) ribonucleoside-triphosphate reductase subunit, NrdD	2028	676	76.1
PA14_06720	3361.4	1.62763	0.317008	5.13435	2.83114e-07	1.13284e-05	PA0516	nirF	heme d1 biosynthesis protein NirF	1179	393	43.3
PA14_73030	117.425	1.61948	0.44357	3.65102	0.000261197	0.00696764	PA5537	NA	hypothetical protein	417	139	15.1
PA14_33250	21.7613	1.6015	0.483284	3.31378	0.000920435	0.0206022	PA2427	NA	hypothetical protein	468	156	17.5
PA14_17930	1100.67	1.5906	0.419573	3.791	0.000150042	0.00425508	PA3584	glpD	glycerol-3-phosphate dehydrogenase	1539	513	57.1
PA14_09350	9.93594	1.58794	0.506709	3.13382	0.00172544	0.0347166	PA4220	NA	hypothetical protein	282	94	9.6
PA14_21580	247.992	1.57835	0.249401	6.32858	2.4743e-10	1.38989e-08	PA3283	NA	conserved hypothetical protein	855	285	31.7
PA14_38210	31.1806	1.57748	0.442455	3.56529	0.000363456	0.00911292	PA2034	NA	hypothetical protein	675	225	24.5
PA14_06860	195.976	1.56972	0.350167	4.48278	7.36755e-06	0.000259002	PA0526	NA	hypothetical protein	195	65	7.3
PA14_21600	83.8374	1.56675	0.398504	3.93158	8.43905e-05	0.00251535	PA3281	NA	hypothetical protein	591	197	21.6
PA14_33740	213.241	1.56012	0.284586	5.48205	4.20414e-08	1.80593e-06	PA2392	pvdP	PvdP	1635	545	62.3
PA14_39590	5952.09	1.55598	0.449966	3.45799	0.000544213	0.0129767	PA1927	metE	5-methyltetrahydropteroyltriglutamate-homocysteine S-methyltransferase	2301	767	86.2
PA14_52230	343.15	1.55017	0.262273	5.91053	3.41009e-09	1.71739e-07	PA0931	pirA	ferric enterobactin receptor PirA	2229	743	80.9
PA14_32740	227.064	1.54538	0.275431	5.61077	2.01428e-08	9.12203e-07	PA2466	foxA	Ferrioxamine receptor FoxA	2463	821	90
PA14_06650	1517.16	1.53534	0.373524	4.11043	3.94925e-05	0.00125389	PA0509	nirN	NirN	1482	494	54
PA14_13750	3269.46	1.51541	0.446468	3.39423	0.000688229	0.0159549	PA3877	narK1	nitrite extrusion protein 1	1296	432	47.3
PA14_25100	1440.68	1.49867	0.361891	4.14121	3.45474e-05	0.00110287	PA3012	NA	hypothetical protein	375	125	14.1
PA14_15830	269.296	1.47848	0.277952	5.3192	1.04226e-07	4.34918e-06	PA3757	nagR	Transcriptional regulator of N-Acetylglucosamine catabolism operon	744	248	27.5
PA14_44880	1790.91	1.46569	0.316901	4.62508	3.7446e-06	0.000136725	PA1513	NA	hypothetical protein	1278	426	46
PA14_33820	229.492	1.46195	0.302641	4.83064	1.36092e-06	5.12937e-05	PA2385	pvdQ	3-oxo-C12-homoserine lactone acylase PvdQ	2289	763	84
PA14_09980	53.0874	1.45064	0.373864	3.88012	0.000104405	0.00304968	PA4167	NA	probable oxidoreductase	819	273	29.5
PA14_33710	89.3668	1.44845	0.344597	4.20331	2.63037e-05	0.000853702	PA2395	pvdO	PvdO	855	285	31.1
PA14_33720	180.168	1.44736	0.323039	4.48046	7.44819e-06	0.000259002	PA2394	pvdN	PvdN	1284	428	48
PA14_44830	1589.46	1.44638	0.417132	3.46744	0.000525447	0.0126323	PA1517	NA	conserved hypothetical protein	927	309	35.6
PA14_49080	225.256	1.44423	0.324394	4.45208	8.50409e-06	0.000290532	PA1187	NA	probable acyl-CoA dehydrogenase	1140	380	42.4
PA14_39820	58.8804	1.44193	0.385432	3.74108	0.000183233	0.00511177	PA1910	femA	ferric-mycobactin receptor, FemA	2415	805	86.4
PA14_20180	35.8266	1.43878	0.439475	3.27386	0.0010609	0.0231261	PA3394	nosF	NosF protein	915	305	33
PA14_15070	3398.7	1.43525	0.334983	4.28455	1.83113e-05	0.000611285	PA3790	oprC	Putative copper transport outer membrane porin OprC precursor	2172	724	79.3
PA14_45010	232.533	1.42818	0.314682	4.53848	5.66613e-06	0.000201839	PA1501	NA	conserved hypothetical protein	783	261	29.2
PA14_33520	63.3327	1.4167	0.397616	3.56299	0.000366652	0.00915377	PA2411	NA	probable thioesterase	765	255	27.8
PA14_05820	3714.44	1.41187	0.305842	4.61636	3.90535e-06	0.000141708	PA0446	NA	conserved hypothetical protein	1224	408	43.8
PA14_20170	77.2229	1.40133	0.468038	2.99406	0.00275291	0.0505739	PA3395	nosY	NosY protein	828	276	28.7
PA14_01840	7.75198	1.39206	0.509152	2.73408	0.00625542	0.0925169	PA0149	NA	probable sigma-70 factor, ECF subfamily	546	182	20.4
PA14_08510	3041.27	1.37888	0.35268	3.90973	9.23993e-05	0.00272625	PA0665	NA	conserved hypothetical protein	351	117	12.5
PA14_15360	6479.65	1.37724	0.369195	3.73038	0.000191189	0.00526853	PA3059	pelF	PelF	1524	508	56.7
PA14_16290	856.986	1.37344	0.379679	3.61738	0.000297599	0.00769281	PA3720	NA	hypothetical protein	426	142	15.6
PA14_44850	738.131	1.35869	0.371358	3.65872	0.000253478	0.00682404	PA1515	alc	allantoicase	999	333	36.8
PA14_33690	894.05	1.34846	0.328325	4.10709	4.0067e-05	0.00126525	PA2397	pvdE	pyoverdine biosynthesis protein PvdE	1650	550	60.9
PA14_56840	156.205	1.34222	0.314431	4.26874	1.96578e-05	0.000650427	PA4371	NA	hypothetical protein	1422	474	50.7
PA14_11000	128.934	1.34059	0.274178	4.8895	1.01095e-06	3.83503e-05	PA4091	hpaA	4-hydroxyphenylacetate 3-monooxygenase large chain	1563	521	58.5
PA14_39700	104.785	1.33609	0.368438	3.62635	0.000287451	0.00749682	NA	NA	NA	NA	NA	NA
PA14_69250	1180.08	1.3345	0.345517	3.86233	0.000112311	0.00324812	PA5244	NA	conserved hypothetical protein	591	197	22.1
PA14_42080	1452.77	1.33433	0.233179	5.72234	1.05068e-08	4.95006e-07	PA1737	NA	probable 3-hydroxyacyl-CoA dehydrogenase	2145	715	76.7
PA14_29040	19.2841	1.31942	0.42714	3.08896	0.00200859	0.039114	PA2715	NA	probable ferredoxin	339	113	12.5
PA14_33270	14.5745	1.314	0.509566	2.57866	0.00991842	0.124076	PA2425	pvdG	PvdG	765	255	27.9
PA14_20620	13.3794	1.30604	0.473693	2.75715	0.00583069	0.0882458	PA3360	NA	probable secretion protein	1059	353	38.4
PA14_63900	304.273	1.30036	0.288665	4.50472	6.64598e-06	0.000235308	PA4833	NA	conserved hypothetical protein	618	206	22.7
PA14_26420	1356.99	1.29564	0.231561	5.59525	2.20307e-08	9.90024e-07	PA2911	NA	probable TonB-dependent receptor	2157	719	80.3
PA14_13260	537.005	1.28227	0.370575	3.46021	0.000539761	0.0129233	PA3915	moaB1	molybdopterin biosynthetic protein B1	558	186	19.7
PA14_17730	166.322	1.26031	0.345927	3.64329	0.000269171	0.00708331	PA3598	NA	conserved hypothetical protein	816	272	29.6
PA14_35770	4623.12	1.24161	0.418799	2.9647	0.00302978	0.0547987	NA	NA	NA	NA	NA	NA
PA14_33610	3642.69	1.24018	0.342283	3.62325	0.000290923	0.00755365	PA2402	NA	probable non-ribosomal peptide synthetase	15450	5150	569.2
PA14_06730	127.925	1.23746	0.322988	3.83128	0.000127478	0.0036686	PA0517	nirC	probable c-type cytochrome precursor	360	120	12.8
PA14_39800	240.896	1.23658	0.336775	3.67183	0.000240815	0.00654346	PA1912	femI	ECF sigma factor, FemI	507	169	19.1
PA14_62010	316.238	1.23639	0.284721	4.34247	1.40889e-05	0.000473029	PA4688	hitB	iron (III)-transport system permease HitB	1539	513	56.1
PA14_23390	10834.8	1.23491	0.37886	3.25955	0.00111589	0.0241446	NA	NA	NA	NA	NA	NA
PA14_61950	986.04	1.22738	0.335821	3.65486	0.000257322	0.00689575	PA4683	NA	hypothetical protein	603	201	22.7
PA14_59845	3367.1	1.22205	0.407051	3.0022	0.00268036	0.0495527	NA	NA	NA	NA	NA	NA
PA14_09380	385.642	1.21636	0.355006	3.42632	0.000611828	0.0144708	PA4218	ampP	AmpP	1245	415	43.2
PA14_42090	477.431	1.21319	0.324351	3.74037	0.000183751	0.00511177	PA1736	NA	probable acyl-CoA thiolase	1206	402	42.1
PA14_72550	461.509	1.21179	0.235824	5.13854	2.76886e-07	1.11556e-05	PA5498	znuA	ZnuA	924	308	33.6
PA14_15670	2554.76	1.20819	0.295197	4.09282	4.26158e-05	0.00133135	PA3768	NA	probable metallo-oxidoreductase	1392	464	51.4
PA14_53610	1166.87	1.20495	0.375738	3.20689	0.0013418	0.0281971	NA	NA	NA	NA	NA	NA
PA14_21480	429.822	1.20149	0.377469	3.18302	0.00145746	0.0303059	PA3291	tli1	Tli1	555	185	20.4
PA14_14810	1379.29	1.19971	0.380713	3.15121	0.00162593	0.0332121	PA3808	NA	conserved hypothetical protein	201	67	7.8
PA14_07300	1367.49	1.19834	0.392709	3.05148	0.00227714	0.0430193	PA0561	NA	hypothetical protein	1155	385	44.1
PA14_35790	19239.3	1.19107	0.431755	2.75867	0.00580367	0.088065	NA	NA	NA	NA	NA	NA
PA14_44520	323.815	1.188	0.322782	3.68052	0.000232763	0.00635422	PA1541	NA	probable drug efflux transporter	369	123	12.7
PA14_56670	24.0438	1.18569	0.43763	2.70933	0.00674183	0.0979605	PA4357	NA	conserved hypothetical protein	243	81	8.5
PA14_06670	522.987	1.18548	0.294212	4.02935	5.59311e-05	0.00171973	PA0511	nirJ	heme d1 biosynthesis protein NirJ	1164	388	44
PA14_39580	273.752	1.18349	0.465271	2.54365	0.0109701	0.13079	PA1928	rimJ	ribosomal protein alanine acetyltransferase	570	190	21.3
PA14_21470	316.735	1.17743	0.411752	2.85956	0.00424225	0.0699088	PA3292	NA	hypothetical protein	858	286	31.2
PA14_54860	343.526	1.17637	0.30013	3.91954	8.87186e-05	0.00263093	NA	NA	NA	NA	NA	NA
PA14_67190	1126.96	1.17506	0.393395	2.98696	0.00281765	0.0516009	PA5088	tli5b3	type VI secretion lipase immunity protein, Tli5b3	882	294	32.9
PA14_35760	3974.11	1.1658	0.420305	2.77371	0.00554215	0.0857248	NA	NA	NA	NA	NA	NA
PA14_38920	5.49301	1.1593	0.506995	2.28662	0.0222182	0.1972	NA	NA	NA	NA	NA	NA
PA14_03590	213.028	1.1545	0.427456	2.70085	0.00691616	0.09903	PA0276	NA	hypothetical protein	516	172	18.6
PA14_32810	122.891	1.15448	0.373001	3.0951	0.00196743	0.0384406	NA	NA	NA	NA	NA	NA
PA14_19350	541.184	1.14953	0.318702	3.60693	0.000309846	0.00793912	PA3461	NA	conserved hypothetical protein	1197	399	43.3
PA14_35780	6940.09	1.14495	0.4279	2.67574	0.00745634	0.105472	NA	NA	NA	NA	NA	NA
PA14_59850	901.114	1.14398	0.449111	2.54721	0.0108589	0.130677	NA	NA	NA	NA	NA	NA
PA14_06640	2896.18	1.1438	0.371171	3.08159	0.00205901	0.0398302	PA0508	NA	probable acyl-CoA dehydrogenase	1779	593	63.6
PA14_33590	209.391	1.14007	0.356995	3.19352	0.00140548	0.0294294	PA2404	fpvH	FpvH	540	180	19.9
PA14_25080	27868.4	1.13865	0.343482	3.31502	0.000916372	0.0205902	PA3014	faoA	fatty-acid oxidation complex alpha-subunit	2148	716	77
PA14_66520	24.5623	1.13701	0.420515	2.70385	0.00685409	0.0986246	PA5031	NA	probable short chain dehydrogenase	930	310	34
PA14_06700	190.261	1.13688	0.388557	2.9259	0.00343461	0.0606193	PA0514	nirL	heme d1 biosynthesis protein NirL	525	175	20.2
PA14_62780	4583.92	1.13051	0.403499	2.80178	0.00508218	0.0808994	PA4746	NA	conserved hypothetical protein	459	153	17.1
PA14_33560	155.086	1.12249	0.433417	2.58986	0.00960146	0.12187	PA2407	fpvC	FpvC	954	318	34.3
PA14_06710	473.963	1.12098	0.368111	3.04524	0.00232495	0.0436731	PA0515	NA	probable transcriptional regulator	453	151	17
PA14_15680	358.14	1.1195	0.244199	4.58438	4.55337e-06	0.000163195	PA3767	NA	conserved hypothetical protein	549	183	19.9
PA14_25090	11413.3	1.11887	0.316516	3.53495	0.00040785	0.00996929	PA3013	faoB	fatty-acid oxidation complex beta-subunit	1176	392	41.6
PA14_64690	14.8791	1.11815	0.498785	2.24175	0.0249774	0.210256	PA4895	NA	probable transmembrane sensor	1023	341	37.6
PA14_65840	16.7542	1.11537	0.494249	2.25669	0.0240276	0.204919	PA4980	NA	probable enoyl-CoA hydratase/isomerase	792	264	27.7
PA14_49610	11.0153	1.11505	0.498897	2.23502	0.0254161	0.210938	PA1144	NA	probable major facilitator superfamily (MFS) transporter	1335	445	47.2
PA14_06680	220.042	1.11187	0.29105	3.82019	0.000133348	0.00381873	PA0512	nirH	NirH	516	172	19.6
PA14_13520	222.982	1.10934	0.31015	3.57677	0.00034786	0.00879741	PA3894	NA	probable outer membrane protein precursor	1491	497	53.5
PA14_28520	19.5215	1.10883	0.429904	2.57925	0.00990157	0.124076	NA	NA	NA	NA	NA	NA
PA14_19360	728.21	1.10758	0.2766	4.00427	6.22081e-05	0.00189281	PA3460	NA	probable acetyltransferase	1758	586	65
PA14_29600	577.232	1.10508	0.317214	3.48369	0.000494544	0.0119881	PA2666	NA	probable 6-pyruvoyl tetrahydrobiopterin synthase	357	119	13.8
PA14_09370	23.4437	1.10058	0.509103	2.16179	0.030634	0.230177	PA4219	ampO	AmpO	1185	395	42.2
PA14_44990	37.0524	1.09933	0.392578	2.80029	0.00510574	0.0809662	PA1503	NA	hypothetical protein	432	144	14.4
PA14_73320	865.047	1.0967	0.368964	2.97238	0.00295501	0.0537794	PA5561	atpI	ATP synthase protein I	381	127	13.7
PA14_64710	262.388	1.09386	0.23829	4.59048	4.42232e-06	0.000159477	PA4897	NA	TonB-dependent receptor	2970	990	108.3
PA14_57980	1348.2	1.09273	0.381189	2.86663	0.00414864	0.0692467	PA4466	NA	probable phosphoryl carrier protein	273	91	9.7
PA14_66410	657.236	1.09144	0.30683	3.55717	0.000374871	0.00931913	PA5023	NA	conserved hypothetical protein	1461	487	55
PA14_28130	229.485	1.09024	0.392799	2.77558	0.00551038	0.0857248	PA2780	bswR	bacterial swarming regulator BswR	345	115	13
PA14_59220	2692.95	1.08737	0.397327	2.7367	0.00620588	0.0922513	PA0985	pyoS5	pyocin S5	1497	499	56.1
PA14_29575	550.304	1.08629	0.364617	2.97926	0.00288941	0.0527498	PA2668	NA	hypothetical protein	210	70	7.8
PA14_33430	122.187	1.07845	0.381186	2.8292	0.00466648	0.0755169	PA2418	NA	hypothetical protein	861	287	31.5
PA14_17740	87.5116	1.07454	0.294521	3.64844	0.000263837	0.00697437	PA3597	NA	probable amino acid permease	1323	441	47.3
PA14_14800	3077.23	1.07119	0.345081	3.10418	0.00190809	0.0375321	PA3809	fdx2	ferredoxin [2Fe-2S]	339	113	12.2
PA14_31130	23.5755	1.04873	0.421384	2.48877	0.0128186	0.144689	NA	NA	NA	NA	NA	NA
PA14_69640	464.048	1.04747	0.35649	2.93828	0.00330043	0.0586052	PA5275	NA	conserved hypothetical protein	336	112	12.3
PA14_17890	155.059	1.04028	0.276442	3.76308	0.000167831	0.00471378	PA3588	NA	probable porin	1251	417	45.7
PA14_22160	59.2854	1.0395	0.440942	2.35746	0.0184004	0.181517	NA	NA	NA	NA	NA	NA
PA14_50480	646.698	1.03698	0.303547	3.41621	0.000634983	0.0147792	PA1077	flgB	flagellar basal-body rod protein FlgB	408	136	14.8
PA14_53410	249.323	1.0353	0.394243	2.62605	0.00863825	0.114432	PA0839	NA	probable transcriptional regulator	591	197	21.9
PA14_01200	752.29	1.03513	0.332778	3.11057	0.00186724	0.0369777	PA0099	NA	type VI effector protein	1161	387	41.3
PA14_40170	38.5082	1.03507	0.40045	2.58477	0.00974453	0.122979	PA1882	NA	probable transporter	324	108	11.4
PA14_15490	199.886	1.03361	0.381099	2.71219	0.00668406	0.0976207	NA	NA	NA	NA	NA	NA
PA14_23410	6228.4	1.03325	0.392237	2.63424	0.0084326	0.112989	NA	NA	NA	NA	NA	NA
PA14_72540	12654.8	1.03284	0.356081	2.90058	0.00372473	0.0642348	PA5497	nrdJa	class II (cobalamin-dependent) ribonucleotide-diphosphate reductase subunit, NrdJa	2205	735	82.7
PA14_14730	10848.7	1.03181	0.316316	3.26195	0.0011065	0.0240303	PA3814	iscS	L-cysteine desulfurase (pyridoxal phosphate-dependent)	1215	405	44.7
PA14_53580	1454.54	1.03132	0.355357	2.90219	0.00370561	0.0642348	NA	NA	NA	NA	NA	NA
PA14_13330	120.991	1.03048	0.384348	2.68111	0.00733786	0.104301	PA3910	eddA	Extracelullar DNA degradation protein, EddA	1563	521	58.7
PA14_59900	335.187	1.03034	0.385665	2.67159	0.00754932	0.106017	NA	NA	NA	NA	NA	NA
PA14_48880	684.965	1.02676	0.379079	2.70856	0.00675763	0.0979605	NA	NA	NA	NA	NA	NA
PA14_55390	18.3019	1.01715	0.432958	2.3493	0.0188088	0.182224	PA0691	phdA	prevent-host-death protein A	603	201	22.8
PA14_49520	5663.16	1.01532	0.387366	2.6211	0.00876467	0.115063	NA	NA	NA	NA	NA	NA
PA14_59120	98.398	1.01517	0.402562	2.52178	0.0116763	0.136154	NA	NA	NA	NA	NA	NA
PA14_20530	2172.2	1.0139	0.406489	2.49429	0.0126208	0.143167	NA	NA	NA	NA	NA	NA
PA14_68340	62037.3	1.01389	0.390474	2.59657	0.00941594	0.120453	PA5172	arcB	ornithine carbamoyltransferase, catabolic	1011	337	38.1
PA14_49510	3573.26	1.0138	0.394106	2.5724	0.0100996	0.126072	NA	NA	NA	NA	NA	NA
PA14_32905	52.7603	1.01262	0.358932	2.82121	0.00478435	0.0769978	PA2452	NA	hypothetical protein	927	309	34
PA14_15050	701.793	1.0123	0.336037	3.01247	0.00259127	0.0483649	PA3791	NA	hypothetical protein	462	154	16.2
PA14_68330	62025.9	1.0095	0.364621	2.76862	0.00562937	0.0864326	PA5171	arcA	arginine deiminase	1257	419	46.4
PA14_36470	186.801	1.00792	0.363052	2.77625	0.00549896	0.0857248	PA2174	NA	hypothetical protein	309	103	11.7
PA14_08320	855.596	1.00366	0.396849	2.52906	0.0114367	0.134986	PA0647	NA	hypothetical protein	303	101	10.7
PA14_43090	341.009	1.00285	0.399539	2.51002	0.0120723	0.138287	PA5456	NA	putative glycosyltransferase	1302	434	49.4
PA14_23400	8294.97	1.00131	0.390503	2.56415	0.0103428	0.127743	NA	NA	NA	NA	NA	NA
PA14_49020	1048.9	1.00062	0.379852	2.63424	0.00843263	0.112989	NA	NA	NA	NA	NA	NA
PA14_49480	8588.57	0.997731	0.405658	2.45954	0.0139115	0.154215	NA	NA	NA	NA	NA	NA
PA14_22260	59.2558	0.995961	0.383292	2.59844	0.00936487	0.120453	NA	NA	NA	NA	NA	NA
PA14_39830	26.9275	0.99394	0.432338	2.29899	0.0215056	0.194182	PA1909	NA	hypothetical protein	1152	384	42.6
PA14_07330	2072.78	0.992736	0.374896	2.64803	0.00809631	0.11142	PA0563	NA	conserved hypothetical protein	354	118	13.3
PA14_22130	91.4615	0.989166	0.419077	2.36034	0.018258	0.181517	NA	NA	NA	NA	NA	NA
PA14_51840	1349.08	0.982323	0.418324	2.34823	0.0188627	0.182444	PA0961	NA	probable cold-shock protein	192	64	7.2
PA14_13430	320.316	0.98103	0.233823	4.19561	2.72138e-05	0.00087836	PA3901	fecA	Fe(III) dicitrate transport protein FecA	2355	785	85.5
PA14_14750	5083.05	0.979137	0.286219	3.42093	0.000624066	0.0147008	PA3812	iscA	probable iron-binding protein IscA	324	108	11.6
PA14_48000	52.9959	0.978934	0.353855	2.76648	0.0056665	0.0864326	PA1254	lhpC	delta1-pyrroline-4-hydroxy-2-carboxylate deaminase, LphC	918	306	32.9
PA14_67200	2035.16	0.978856	0.381995	2.56248	0.0103927	0.128057	NA	NA	NA	NA	NA	NA
PA14_59560	289.903	0.974865	0.400679	2.43303	0.0149729	0.161985	NA	NA	NA	NA	NA	NA
PA14_22230	166.39	0.974427	0.403416	2.41544	0.0157163	0.16573	NA	NA	NA	NA	NA	NA
PA14_22270	5634.12	0.972323	0.3935	2.47096	0.013475	0.151096	NA	NA	NA	NA	NA	NA
PA14_05840	21372.9	0.972065	0.299507	3.24555	0.00117225	0.0250852	PA0447	gcdH	glutaryl-CoA dehydrogenase	1182	394	43.3
PA14_43040	8482.21	0.971921	0.374223	2.59717	0.00939957	0.120453	PA1657	hsiB2	HsiB2	507	169	18.2
PA14_72590	362.923	0.971394	0.288603	3.36585	0.000763088	0.017551	PA5501	znuB	permease of ABC zinc transporter ZnuB	789	263	27.3
PA14_58980	34.8694	0.970548	0.475444	2.04135	0.0412159	0.263124	NA	NA	NA	NA	NA	NA
PA14_44110	341.817	0.968685	0.384761	2.51763	0.0118148	0.136677	PA1577	NA	hypothetical protein	342	114	12.9
PA14_59840	49324	0.968592	0.436335	2.21983	0.02643	0.215347	NA	NA	NA	NA	NA	NA
PA14_58730	61426.6	0.967917	0.453685	2.13346	0.0328874	0.23986	PA4525	pilA	type 4 fimbrial precursor PilA	450	150	15.5
PA14_00830	1488.3	0.96665	0.356584	2.71086	0.0067109	0.0977682	PA0071	tagR1	TagR1	1713	571	61.9
PA14_16270	986.035	0.964362	0.33161	2.90812	0.00363611	0.0635993	PA3722	NA	hypothetical protein	351	117	12.6
PA14_50470	505.245	0.964353	0.402943	2.39328	0.0166987	0.172052	PA1078	flgC	flagellar basal-body rod protein FlgC	441	147	15.6
PA14_37650	76.8375	0.963632	0.422277	2.28199	0.0224897	0.197275	PA2077	NA	oleate 10S-lipoxygenase	1905	635	68.6
PA14_28750	1284.45	0.963304	0.396385	2.43022	0.0150896	0.1623	NA	NA	NA	NA	NA	NA
PA14_20010	79.4126	0.963025	0.339422	2.83725	0.00455034	0.0740476	PA3408	hasR	Heme uptake outer membrane receptor HasR precursor	2676	892	97.9
PA14_60060	534.115	0.961578	0.366505	2.62365	0.00869942	0.114722	NA	NA	NA	NA	NA	NA
PA14_72520	3708.76	0.959786	0.374827	2.56061	0.0104489	0.12824	PA5496	nrdJb	class II (cobalamin-dependent) ribonucleotide-diphosphate reductase subunit, NrdJb	690	230	24.9
PA14_03240	1767.69	0.959261	0.392757	2.44238	0.0145909	0.160225	PA0263	hcpC	secreted protein Hcp	519	173	19.1
PA14_33800	284.208	0.955261	0.349693	2.73171	0.00630063	0.0929502	PA2387	fpvI	FpvI	480	160	18.3
PA14_02510	476.428	0.954869	0.330233	2.8915	0.0038341	0.0649241	PA0199	exbD1	transport protein ExbD	402	134	14.2
PA14_60320	1508.69	0.953228	0.366876	2.59823	0.00937053	0.120453	PA4556	pilE	type 4 fimbrial biogenesis protein PilE	426	142	15.3
PA14_19970	10.7885	0.953188	0.494571	1.9273	0.0539422	0.298067	PA3411	NA	hypothetical protein	219	73	7.4
PA14_25140	778.641	0.951128	0.310847	3.05979	0.00221489	0.0422856	PA3009	NA	hypothetical protein	234	78	8.6
PA14_61560	131.834	0.947714	0.452175	2.0959	0.0360911	0.246601	PA4654	NA	probable major facilitator superfamily (MFS) transporter	1374	458	49.1
PA14_17980	519.935	0.945792	0.314368	3.00855	0.00262496	0.0488376	PA3581	glpF	glycerol uptake facilitator protein	840	280	28.9
PA14_35700	649.883	0.945189	0.390483	2.42057	0.0154963	0.164003	NA	NA	NA	NA	NA	NA
PA14_13950	2350.13	0.943794	0.363159	2.59884	0.00935386	0.120453	NA	NA	NA	NA	NA	NA
PA14_14740	5215.69	0.943446	0.296522	3.18171	0.00146409	0.0303306	PA3813	iscU	probable iron-binding protein IscU	387	129	13.8
PA14_33650	2731.2	0.942716	0.328011	2.87404	0.00405263	0.067838	PA2399	pvdD	pyoverdine synthetase D	7347	2449	273.6
PA14_32720	13.6644	0.942143	0.509541	1.849	0.0644572	0.319389	PA2467	foxR	Anti-sigma factor FoxR	987	329	36.4
PA14_51940	1515.25	0.941968	0.326434	2.88563	0.00390631	0.0655767	PA0952	NA	hypothetical protein	384	128	14.2
PA14_05520	1173.55	0.940541	0.298438	3.15155	0.00162406	0.0332121	PA0424	mexR	multidrug resistance operon repressor MexR	444	148	17
PA14_35800	10530.2	0.938995	0.387653	2.42226	0.0154243	0.163537	NA	NA	NA	NA	NA	NA
PA14_39720	61.977	0.93879	0.447047	2.09998	0.0357304	0.245522	PA1918	NA	hypothetical protein	1401	467	50.3
PA14_32820	704.204	0.93806	0.40177	2.33482	0.019553	0.185699	NA	NA	NA	NA	NA	NA
PA14_50940	1209.47	0.935085	0.337917	2.7672	0.00565397	0.0864326	PA1035	NA	hypothetical protein	495	165	19
PA14_60020	2372.26	0.935076	0.323055	2.89448	0.00379789	0.064686	NA	NA	NA	NA	NA	NA
PA14_23460	10333.5	0.933975	0.40116	2.32819	0.0199021	0.185699	PA3145	wbpL	glycosyltransferase WbpL	1020	340	36.4
PA14_60090	3583.73	0.933851	0.378469	2.46744	0.0136082	0.152298	NA	NA	NA	NA	NA	NA
PA14_59630	1323.86	0.933348	0.395787	2.35821	0.0183633	0.181517	PA2223	NA	hypothetical protein	1020	340	37.7
PA14_23360	9451.78	0.933117	0.35113	2.65747	0.00787303	0.10951	PA3160	wzz	O-antigen chain length regulator	1047	349	39.3
PA14_45950	3956.43	0.931946	0.379451	2.45604	0.0140479	0.155138	PA1431	rsaL	regulatory protein RsaL	243	81	9.4
PA14_03265	1414.51	0.9313	0.400307	2.32646	0.0199939	0.185699	NA	NA	NA	NA	NA	NA
PA14_03166	2067.69	0.931211	0.383773	2.42646	0.0152468	0.1623	NA	NA	NA	NA	NA	NA
PA14_53600	2816.51	0.928706	0.364789	2.54587	0.0109006	0.130757	NA	NA	NA	NA	NA	NA
PA14_29130	3688.58	0.925593	0.340176	2.72093	0.0065099	0.0955549	PA2707	NA	hypothetical protein	846	282	32.2
PA14_69040	1612.51	0.923947	0.361656	2.55477	0.0106258	0.128619	PA5228	NA	conserved hypothetical protein	612	204	23.1
PA14_55540	26.2008	0.922296	0.434103	2.1246	0.0336199	0.2407	PA0676	vreR	sigma factor regulator, VreR	960	320	35.1
PA14_63030	3070.3	0.922059	0.364033	2.5329	0.0113123	0.134322	PA4765	omlA	Outer membrane lipoprotein OmlA precursor	531	177	19.4
PA14_65320	6651.46	0.921597	0.392227	2.34965	0.0187911	0.182224	PA4945	miaA	delta 2-isopentenylpyrophosphate transferase	972	324	35.8
PA14_34790	19.2333	0.919198	0.468833	1.96061	0.0499248	0.29021	PA2307	NA	probable permease of ABC transporter	867	289	31.5
PA14_35730	216.829	0.919153	0.408294	2.25121	0.0243725	0.206536	NA	NA	NA	NA	NA	NA
PA14_28820	16249.7	0.913733	0.399226	2.28876	0.0220932	0.196751	NA	NA	NA	NA	NA	NA
PA14_23190	119.152	0.913248	0.382158	2.38971	0.0168617	0.173122	PA3174	hutR	HutR	729	243	26.8
PA14_67210	2236.01	0.913058	0.379399	2.40659	0.0161021	0.16828	NA	NA	NA	NA	NA	NA
PA14_05960	45972.1	0.911664	0.420124	2.16999	0.0300077	0.22964	PA0456	NA	probable cold-shock protein	210	70	7.7
PA14_33830	64.4714	0.911454	0.399754	2.28004	0.0226055	0.197453	PA2384	NA	hypothetical protein	324	108	11.6
PA14_08330	777.891	0.910332	0.391946	2.3226	0.0202007	0.187025	PA0648	NA	hypothetical protein	231	77	9
PA14_67180	2274.58	0.907403	0.389928	2.3271	0.0199597	0.185699	PA5087	tli5b2	type VI secretion lipase immunity protein, Tli5b2	870	290	32.1
PA14_28030	1496.72	0.907164	0.405959	2.23462	0.0254423	0.210938	PA2790	NA	hypothetical protein	486	162	18
PA14_44480	748.237	0.905827	0.327843	2.76299	0.00572738	0.0871337	PA1545	NA	hypothetical protein	468	156	16.7
PA14_35750	1252.75	0.905567	0.396607	2.28328	0.0224137	0.1972	NA	NA	NA	NA	NA	NA
PA14_21590	49.8748	0.904918	0.431096	2.09911	0.0358071	0.245522	PA3282	NA	hypothetical protein	735	245	28.2
PA14_49030	7663.57	0.903033	0.390716	2.31123	0.0208203	0.189754	NA	NA	NA	NA	NA	NA
PA14_39570	17.6172	0.90265	0.509195	1.7727	0.0762782	0.339692	PA1929	NA	hypothetical protein	297	99	10.7
PA14_21610	220.257	0.902448	0.315525	2.86015	0.00423441	0.0699088	PA3280	oprO	Pyrophosphate-specific outer membrane porin OprO precursor	1317	439	47.8
PA14_72560	524.651	0.90133	0.34184	2.6367	0.00837177	0.112691	PA5499	zur	zinc uptake regulator, Zur	504	168	18.2
PA14_27990	1661.19	0.898997	0.387248	2.3215	0.0202598	0.187091	PA2794	NA	pseudaminidase	1317	439	47.2
PA14_00520	635.224	0.896757	0.366307	2.4481	0.014361	0.157998	NA	NA	NA	NA	NA	NA
PA14_40850	1655.45	0.895124	0.272439	3.28559	0.00101768	0.0224351	PA1831	NA	hypothetical protein	711	237	26.4
PA14_53100	44.0051	0.890188	0.34263	2.59811	0.00937395	0.120453	NA	NA	NA	NA	NA	NA
PA14_43070	1144	0.887779	0.390148	2.2755	0.0228762	0.198873	NA	NA	NA	NA	NA	NA
PA14_33080	30.1844	0.886786	0.418404	2.11945	0.0340527	0.242049	PA2438	NA	hypothetical protein	1026	342	37.3
PA14_66630	4118.28	0.886454	0.40047	2.21354	0.0268607	0.217041	PA5041	pilP	type 4 fimbrial biogenesis protein PilP	525	175	19.1
PA14_38180	865.826	0.885246	0.393486	2.24975	0.0244648	0.206536	PA2037	NA	hypothetical protein	1461	487	53.6
PA14_60110	6669.75	0.881316	0.383577	2.29763	0.0215831	0.194581	NA	NA	NA	NA	NA	NA
PA14_44800	119.38	0.880125	0.284284	3.09594	0.00196192	0.0384406	PA1519	NA	probable transporter	1350	450	47.3
PA14_21760	10791.6	0.879855	0.44833	1.96252	0.0497022	0.289838	PA3266	capB	cold acclimation protein B	210	70	7.6
PA14_60030	3543.84	0.878813	0.3519	2.49734	0.012513	0.142219	NA	NA	NA	NA	NA	NA
PA14_17960	1555.65	0.87867	0.321065	2.73673	0.00620527	0.0922513	PA3582	glpK	glycerol kinase	1518	506	56
PA14_28840	16385.5	0.878487	0.398675	2.20352	0.0275583	0.220762	NA	NA	NA	NA	NA	NA
PA14_22190	597.08	0.876297	0.370788	2.36333	0.0181113	0.181517	NA	NA	NA	NA	NA	NA
PA14_30210	3669.94	0.874563	0.375721	2.32769	0.0199286	0.185699	PA2621	clpS	ClpS	237	79	9
PA14_14560	259.671	0.873702	0.39667	2.20259	0.0276236	0.220762	NA	NA	NA	NA	NA	NA
PA14_07460	210.269	0.873483	0.382319	2.2847	0.0223307	0.1972	NA	NA	NA	NA	NA	NA
PA14_39810	7.61319	0.872954	0.508637	1.71626	0.0861146	0.361409	PA1911	femR	sigma factor regulator, FemR	951	317	35
PA14_13880	24.943	0.872832	0.462966	1.8853	0.0593888	0.308125	NA	NA	NA	NA	NA	NA
PA14_43050	10532.8	0.870875	0.369329	2.35799	0.0183741	0.181517	PA1656	hsiA2	HsiA2	1557	519	58.6
PA14_19270	22.8795	0.867185	0.432172	2.00657	0.0447952	0.277618	PA3467	NA	probable major facilitator superfamily (MFS) transporter	1368	456	49.4
PA14_13940	4572.34	0.865597	0.363778	2.37947	0.0173377	0.176458	PA3866	NA	Pyocin S4	2295	765	80.7
PA14_02530	1056.73	0.864596	0.370518	2.33348	0.0196229	0.185699	PA0201	NA	hypothetical protein	582	194	21.7
PA14_62520	296.892	0.863122	0.363628	2.37364	0.0176136	0.178231	PA4724.1	NA	conserved hypothetical protein	177	59	7
PA14_08060	1779.04	0.861488	0.401908	2.1435	0.0320731	0.236564	PA0621	NA	conserved hypothetical protein	459	153	17.6
PA14_40630	6936.33	0.860661	0.326046	2.63969	0.00829819	0.112143	PA1847	nfuA	NfuA	585	195	21.1
PA14_62280	130.425	0.859646	0.309851	2.77438	0.00553064	0.0857248	PA4706	phuV	PhuV	768	256	27.5
PA14_46460	3040.81	0.8593	0.406004	2.11648	0.0343038	0.242383	NA	NA	NA	NA	NA	NA
PA14_14770	1800.8	0.859231	0.238466	3.60316	0.000314374	0.00801997	PA3811	hscB	heat shock protein HscB	522	174	20.2
PA14_66510	263.869	0.858879	0.324498	2.6468	0.00812583	0.111435	PA5030	NA	probable major facilitator superfamily (MFS) transporter	1317	439	46.7
PA14_03340	2950.19	0.858806	0.408396	2.10288	0.0354765	0.245522	NA	NA	NA	NA	NA	NA
PA14_03285	2071.01	0.857231	0.395166	2.16929	0.0300605	0.22964	NA	NA	NA	NA	NA	NA
PA14_69020	1088.25	0.856637	0.379158	2.25932	0.0238638	0.204417	PA5226	NA	hypothetical protein	312	104	11.9
PA14_64060	80.817	0.856503	0.337527	2.53758	0.011162	0.132808	PA4844	ctpL	CtpL	1974	658	70.8
PA14_60130	3204.53	0.855381	0.378003	2.26289	0.0236422	0.203114	NA	NA	NA	NA	NA	NA
PA14_55100	533.416	0.855223	0.389608	2.19508	0.0281576	0.222004	PA0714	NA	hypothetical protein	477	159	17.2
PA14_39470	4415.81	0.854874	0.395192	2.16319	0.0305268	0.230177	NA	NA	NA	NA	NA	NA
PA14_27650	69.1415	0.854582	0.379674	2.25083	0.0243964	0.206536	NA	NA	NA	NA	NA	NA
PA14_35710	602.015	0.854252	0.386133	2.21233	0.0269441	0.217414	NA	NA	NA	NA	NA	NA
PA14_03220	2830.8	0.854166	0.366478	2.33074	0.019767	0.185699	PA0262	vgrG2b	VgrG2b	3060	1020	113
PA14_68350	12864.8	0.853706	0.384248	2.22176	0.0262997	0.215186	PA5173	arcC	carbamate kinase	933	311	33.1
PA14_71330	82.7114	0.853045	0.437754	1.94868	0.0513331	0.292621	PA5403	NA	probable transcriptional regulator	207	69	7.6
PA14_20270	54.4813	0.85228	0.395121	2.15701	0.031005	0.231061	PA3387	rhlG	beta-ketoacyl reductase	771	257	26.8
PA14_62810	3639.58	0.852129	0.400349	2.12847	0.0332984	0.2407	PA4747	secG	secretion protein SecG	390	130	13.2
PA14_15370	205.899	0.850736	0.375305	2.26679	0.0234033	0.201953	NA	NA	NA	NA	NA	NA
PA14_20740	984.395	0.847077	0.360371	2.35057	0.0187449	0.182224	PA3350	NA	hypothetical protein	699	233	25.5
PA14_28360	765.831	0.846129	0.426068	1.9859	0.0470444	0.285216	NA	NA	NA	NA	NA	NA
PA14_28810	24303.7	0.845888	0.394801	2.14257	0.0321476	0.236564	NA	NA	NA	NA	NA	NA
PA14_60300	1453.72	0.84356	0.405503	2.08028	0.0374999	0.250944	PA4553	pilX	type 4 fimbrial biogenesis protein PilX	588	196	21.1
PA14_29480	155.811	0.842872	0.416443	2.02398	0.0429723	0.270522	PA2678	NA	probable permease of ABC-2 transporter	804	268	29.7
PA14_22220	140.653	0.842199	0.426801	1.97328	0.0484633	0.288738	NA	NA	NA	NA	NA	NA
PA14_36220	26.0485	0.841971	0.386206	2.18011	0.0292496	0.227229	PA2203	NA	probable amino acid permease	717	239	26.4
PA14_23380	27145.9	0.840946	0.389776	2.15751	0.0309658	0.231061	PA3159	wbpA	UDP-N-acetyl-d-glucosamine 6-Dehydrogenase	1311	437	48.2
PA14_16970	792.684	0.837207	0.334095	2.5059	0.012214	0.139093	PA3664	NA	conserved hypothetical protein	348	116	13.1
PA14_15500	187.13	0.836829	0.354144	2.36296	0.0181296	0.181517	NA	NA	NA	NA	NA	NA
PA14_72350	1019.85	0.835343	0.318548	2.62234	0.00873273	0.114902	PA5480	NA	hypothetical protein	195	65	6.8
PA14_33120	231.921	0.834817	0.345321	2.41751	0.0156272	0.165089	PA2436	NA	hypothetical protein	435	145	15.6
PA14_18370	13.9069	0.833575	0.484141	1.72176	0.0851129	0.359844	PA3552	arnB	ArnB	1149	383	41.9
PA14_19930	8.27065	0.833509	0.503804	1.65443	0.09804	0.380564	NA	NA	NA	NA	NA	NA
PA14_51550	1048.32	0.832641	0.357834	2.32689	0.019971	0.185699	NA	NA	NA	NA	NA	NA
PA14_22140	199.025	0.832575	0.372482	2.23521	0.0254036	0.210938	NA	NA	NA	NA	NA	NA
PA14_20260	38.6516	0.830877	0.413347	2.01012	0.0444186	0.276948	PA3388	NA	conserved hypothetical protein	696	232	25.9
PA14_58720	6087.88	0.83031	0.509426	1.62989	0.103124	0.38927	NA	NA	NA	NA	NA	NA
PA14_26080	513.553	0.829146	0.329245	2.51832	0.0117915	0.136677	PA2935	NA	hypothetical protein	480	160	18.2
PA14_60280	1174.68	0.827757	0.412194	2.00817	0.0446248	0.277043	PA4550	fimU	type 4 fimbrial biogenesis protein FimU	507	169	18.1
PA14_16300	28.8317	0.826287	0.46602	1.77307	0.0762171	0.339692	PA3719	armR	antirepressor for MexR, ArmR	162	54	6.1
PA14_59830	1982.92	0.825205	0.391618	2.10717	0.0351032	0.245009	NA	NA	NA	NA	NA	NA
PA14_15940	1576.23	0.824863	0.269803	3.05728	0.00223354	0.0425027	PA3747	NA	conserved hypothetical protein	801	267	29.3
PA14_58380	921.773	0.824634	0.29122	2.83166	0.00463074	0.0751467	PA4499	psdR	Pseudomonas dipeptide regulator, PdsR	564	188	20.4
PA14_60120	5354.9	0.821868	0.385091	2.13422	0.032825	0.239825	NA	NA	NA	NA	NA	NA
PA14_51950	851.386	0.821356	0.266672	3.08002	0.00206984	0.0399076	NA	NA	NA	NA	NA	NA
PA14_47110	134.678	0.82073	0.378524	2.16824	0.0301408	0.22964	PA1325	NA	conserved hypothetical protein	408	136	14.8
PA14_51610	134.873	0.819335	0.407814	2.00909	0.0445277	0.277043	PA0980	NA	hypothetical protein	285	95	10.5
PA14_17990	222.025	0.819059	0.292064	2.80439	0.00504123	0.0804668	PA3580	NA	conserved hypothetical protein	471	157	16.5
PA14_59820	171.348	0.818493	0.340537	2.40354	0.0162373	0.16939	NA	NA	NA	NA	NA	NA
PA14_53400	346.185	0.816587	0.402827	2.02714	0.042648	0.268887	PA0840	NA	probable oxidoreductase	1113	371	40.3
PA14_29290	170.857	0.813356	0.380904	2.13533	0.0327338	0.239638	PA2693	NA	conserved hypothetical protein	501	167	18.9
PA14_18950	559.543	0.813346	0.295875	2.74895	0.0059786	0.0897865	PA3489	NA	conserved hypothetical protein	585	195	20.9
PA14_34600	1341.42	0.810869	0.257586	3.14796	0.00164416	0.0334264	PA2323	gapN	GapN	1626	542	60
PA14_44530	42.3342	0.810081	0.370913	2.18402	0.0289607	0.225585	PA1540	NA	conserved hypothetical protein	330	110	11.8
PA14_59370	2039.61	0.808265	0.387829	2.08407	0.0371535	0.249869	NA	NA	NA	NA	NA	NA
PA14_00510	2681.34	0.808123	0.297383	2.71745	0.0065788	0.0963242	PA0041	NA	probable hemagglutinin	10608	3536	361.6
PA14_03180	763.618	0.807648	0.342712	2.35664	0.0184413	0.181517	PA0986	NA	conserved hypothetical protein	264	88	9.9
PA14_02010	95.6117	0.806928	0.396079	2.03729	0.0416208	0.264602	PA0161	NA	hypothetical protein	153	51	5.6
PA14_72080	324.071	0.806407	0.34939	2.30805	0.0209966	0.190766	PA5462	NA	hypothetical protein	294	98	10.6
PA14_15080	955.405	0.80605	0.303159	2.65884	0.00784106	0.109326	PA3789	NA	hypothetical protein	1416	472	52.2
PA14_44890	1381.03	0.805507	0.380739	2.11564	0.0343753	0.242383	PA1512	hcpA	secreted protein Hcp	519	173	19.1
PA14_44900	1308.79	0.805459	0.360462	2.23452	0.025449	0.210938	PA1511	vgrG2a	VgrG2a	2529	843	93.6
PA14_58920	172.55	0.805343	0.413639	1.94697	0.0515385	0.292769	NA	NA	NA	NA	NA	NA
PA14_23370	20627.5	0.804063	0.379233	2.12024	0.0339862	0.242049	PA3148	wbpI	UDP-N-acetylglucosamine 2-epimerase WbpI	1065	355	38.9
PA14_52080	341.687	0.803523	0.411332	1.95347	0.0507644	0.291609	PA0941	NA	hypothetical protein	234	78	8.3
PA14_57820	2767.02	0.803325	0.351774	2.28364	0.0223927	0.1972	PA4451	NA	conserved hypothetical protein	240	80	8.8
PA14_53590	8018.17	0.803064	0.382459	2.09974	0.035752	0.245522	NA	NA	NA	NA	NA	NA
PA14_01110	1120.02	0.801338	0.25737	3.11356	0.00184845	0.0367301	PA0091	vgrG1	VgrG1	1932	644	72
PA14_62040	792.976	0.800602	0.350815	2.28212	0.0224823	0.197275	NA	NA	NA	NA	NA	NA
PA14_23430	26881.1	0.799047	0.408442	1.95633	0.0504262	0.29081	NA	NA	NA	NA	NA	NA
PA14_00490	339.634	0.798682	0.332792	2.39995	0.0163975	0.170149	PA0040	NA	conserved hypothetical protein	1689	563	63.2
PA14_58910	273.03	0.798017	0.381056	2.09423	0.0362397	0.247039	NA	NA	NA	NA	NA	NA
PA14_30690	881.143	0.795081	0.362906	2.19087	0.028461	0.223544	NA	NA	NA	NA	NA	NA
PA14_40130	53.4181	0.793574	0.334253	2.37417	0.0175885	0.178231	PA1885	NA	conserved hypothetical protein	534	178	19.4
PA14_55160	29.6962	0.792185	0.419432	1.88871	0.0589306	0.307112	PA0707	toxR	transcriptional regulator ToxR	780	260	28.9
PA14_18960	1282.06	0.791837	0.328715	2.40889	0.0160013	0.168113	PA3488	tli5	Tli5	1131	377	26.6
PA14_43580	110.208	0.79039	0.3134	2.52199	0.0116694	0.136154	PA1619	NA	probable transcriptional regulator	825	275	31.5
PA14_29160	1685.55	0.789165	0.284544	2.77344	0.00554673	0.0857248	PA2705	NA	hypothetical protein	1182	394	45.6
PA14_40860	4059.72	0.78893	0.37537	2.10174	0.035576	0.245522	PA1830	NA	hypothetical protein	315	105	11.1
PA14_36375	21.1782	0.787601	0.431362	1.82585	0.0678731	0.326488	PA2180	NA	hypothetical protein	1377	459	51.4
PA14_72600	208.318	0.787015	0.348516	2.25819	0.0239339	0.204717	PA5502	NA	hypothetical protein	789	263	28
PA14_51440	1060.43	0.785119	0.365719	2.14678	0.0318105	0.23494	PA0995	ogt	methylated-DNA--protein-cysteine methyltransferase	522	174	19.3
PA14_43020	1709.57	0.783895	0.359399	2.18113	0.0291741	0.226944	PA1659	hsiF2	HsiF2	408	136	14.7
PA14_28020	269.808	0.783074	0.397106	1.97195	0.0486153	0.288738	PA2791	NA	hypothetical protein	291	97	10.7
PA14_53670	2597.31	0.782968	0.398989	1.96238	0.0497183	0.289838	PA0820	NA	hypothetical protein	813	271	30.1
PA14_01030	6670.84	0.782954	0.361113	2.16817	0.0301461	0.22964	PA0085	hcp1	Hcp1	489	163	17.4
PA14_60140	1566.34	0.782888	0.318154	2.46072	0.0138659	0.154215	NA	NA	NA	NA	NA	NA
PA14_03310	1642.82	0.781957	0.376164	2.07877	0.0376387	0.251297	NA	NA	NA	NA	NA	NA
PA14_01860	8.29853	0.781954	0.493359	1.58496	0.112975	0.40468	PA0150	NA	anti-sigma factor	996	332	36.3
PA14_19590	152.222	0.780867	0.377935	2.06614	0.0388152	0.256224	PA3441	NA	probable molybdopterin-binding protein	216	72	7.6
PA14_31610	478.876	0.779364	0.339962	2.29251	0.0218765	0.196317	PA2549	NA	conserved hypothetical protein	1044	348	38.8
PA14_52570	2417.86	0.779325	0.382823	2.03573	0.0417771	0.26507	PA0905	rsmA	RsmA	186	62	6.9
PA14_16640	4588.57	0.778865	0.304547	2.55745	0.0105442	0.128528	PA3691	NA	hypothetical protein	405	135	14.5
PA14_61850	1269.09	0.77867	0.285878	2.72378	0.00645394	0.094972	PA4675	chtA	ChtA	2229	743	81
PA14_31190	24.6059	0.777789	0.431154	1.80397	0.0712357	0.332281	NA	NA	NA	NA	NA	NA
PA14_36710	54.0442	0.776616	0.340946	2.27782	0.022737	0.198055	PA2153	glgB	1,4-alpha-glucan branching enzyme	2199	733	82.6
PA14_08240	1764.23	0.775903	0.341983	2.26884	0.0232783	0.201245	PA0636	NA	hypothetical protein	1836	612	63.7
PA14_60230	1942.9	0.775582	0.283222	2.73843	0.00617336	0.0922372	PA4545	comL	competence protein ComL	1026	342	38.6
PA14_34630	246.82	0.774703	0.356801	2.17125	0.0299125	0.22964	PA2322	gntP	GntP	1353	451	47.3
PA14_53650	619.857	0.774574	0.388836	1.99203	0.0463677	0.283106	PA0822	NA	hypothetical protein	447	149	16.6
PA14_58740	90.4511	0.772576	0.429373	1.79931	0.0719693	0.332475	NA	NA	NA	NA	NA	NA
PA14_59970	2640.76	0.771554	0.395158	1.95252	0.0508766	0.291966	NA	NA	NA	NA	NA	NA
PA14_63440	203.812	0.770218	0.390591	1.97193	0.048618	0.288738	PA0728	NA	probable bacteriophage integrase	984	328	37
PA14_29150	379.701	0.769566	0.304632	2.52621	0.0115299	0.134986	PA2706	NA	hypothetical protein	396	132	14.2
PA14_68450	251.773	0.769292	0.353741	2.17473	0.0296501	0.229179	PA5182	NA	hypothetical protein	414	138	14.1
PA14_00030	6618.11	0.765529	0.322973	2.37025	0.0177759	0.179046	PA0003	recF	RecF protein	1110	370	41.5
PA14_58260	753.819	0.764622	0.32835	2.32868	0.0198762	0.185699	PA4490	magC	MagC	639	213	24
PA14_54950	305.221	0.763781	0.390012	1.95835	0.0501889	0.290588	PA2335	NA	probable TonB-dependent receptor	2370	790	85
PA14_22880	110.831	0.763554	0.287547	2.6554	0.00792134	0.109699	NA	NA	NA	NA	NA	NA
PA14_51560	3674.61	0.76218	0.394754	1.93077	0.0535115	0.297962	NA	NA	NA	NA	NA	NA
PA14_59590	628.818	0.761839	0.39926	1.90813	0.0563746	0.30357	NA	NA	NA	NA	NA	NA
PA14_08230	214.457	0.75965	0.296033	2.5661	0.010285	0.127568	PA0635	NA	hypothetical protein	255	85	9.1
PA14_20520	2726.77	0.759482	0.368689	2.05995	0.039403	0.258063	NA	NA	NA	NA	NA	NA
PA14_64960	951.279	0.759469	0.336628	2.25611	0.0240639	0.204929	PA4919	pncB1	nicotinate phosphoribosyltransferase	1200	400	46.1
PA14_08050	4715.83	0.757701	0.36367	2.08349	0.0372069	0.249869	PA0620	NA	probable bacteriophage protein	2076	692	72.3
PA14_55000	126.943	0.757575	0.370363	2.04549	0.0408066	0.261944	NA	NA	NA	NA	NA	NA
PA14_13070	79.4752	0.756871	0.369703	2.04724	0.0406344	0.261944	PA3926	NA	probable major facilitator superfamily (MFS) transporter	1182	394	41.6
PA14_28830	12628.2	0.756819	0.407932	1.85526	0.0635592	0.317395	NA	NA	NA	NA	NA	NA
PA14_45060	4.37821	0.756449	0.503975	1.50096	0.133365	0.434533	PA1497	NA	probable transporter	915	305	31.8
PA14_59610	2415.9	0.756303	0.36448	2.07502	0.0379846	0.252453	PA2224	NA	hypothetical protein	729	243	27.5
PA14_08310	3483.4	0.754277	0.402213	1.87532	0.060749	0.311388	PA0646	NA	hypothetical protein	1053	351	36.9
PA14_20510	1801.47	0.753372	0.347086	2.17056	0.0299643	0.22964	PA2457	NA	hypothetical protein	981	327	36.1
PA14_55060	375.765	0.752441	0.322723	2.33154	0.0197249	0.185699	NA	NA	NA	NA	NA	NA
PA14_59230	809.947	0.751501	0.325251	2.31053	0.020859	0.189811	PA0984	NA	colicin immunity protein	327	109	12.4
PA14_19490	131.344	0.749601	0.308497	2.42985	0.0151052	0.1623	PA3450	lsfA	1-Cys peroxiredoxin LsfA	639	213	24.2
PA14_36580	9.65483	0.747691	0.50874	1.46969	0.141646	0.44697	PA2164	NA	probable glycosyl hydrolase	1752	584	65.7
PA14_51510	1065.53	0.74707	0.378966	1.97134	0.0486855	0.288738	PA0988	NA	hypothetical protein	405	135	14.7
PA14_54850	340.422	0.746969	0.366124	2.04021	0.0413296	0.263302	NA	NA	NA	NA	NA	NA
PA14_70390	5339.45	0.74581	0.361986	2.06033	0.0393673	0.258063	PA5332	crc	catabolite repression control protein	780	260	29.8
PA14_51640	121.616	0.745755	0.40766	1.82936	0.0673461	0.325692	NA	NA	NA	NA	NA	NA
PA14_39480	10657.5	0.74318	0.377567	1.96834	0.0490291	0.288738	NA	NA	NA	NA	NA	NA
PA14_16310	77.3923	0.74301	0.347254	2.13967	0.0323815	0.237654	PA3718	NA	probable major facilitator superfamily (MFS) transporter	1242	414	42.3
PA14_61750	3673.67	0.742701	0.388452	1.91195	0.0558826	0.302873	PA4669	ipk	isopentenyl monophosphate kinase	849	283	30.8
PA14_60310	15429.3	0.742666	0.379016	1.95946	0.0500591	0.290412	PA4554	pilY1	type 4 fimbrial biogenesis protein PilY1	3486	1162	126.6
PA14_37915	24.5883	0.741957	0.392639	1.88967	0.0588026	0.306719	PA2055	NA	probable major facilitator superfamily (MFS) transporter	1416	472	49.1
PA14_22110	212.894	0.74169	0.363144	2.04241	0.0411107	0.262767	NA	NA	NA	NA	NA	NA
PA14_51600	535.258	0.741366	0.397386	1.8656	0.0620969	0.313897	PA0981	NA	hypothetical protein	624	208	21.9
PA14_44910	2863.4	0.740534	0.337865	2.19181	0.0283934	0.223544	PA1510	tplE	type 6 PGAP1-like effector, TplE	1710	570	63.3
PA14_69130	617.733	0.740444	0.323165	2.29123	0.0219504	0.19636	PA5235	glpT	glycerol-3-phosphate transporter	1347	449	49.3
PA14_28440	932.665	0.740105	0.328776	2.25109	0.0243796	0.206536	PA2756	NA	hypothetical protein	435	145	15.8
PA14_13320	95.439	0.738441	0.318677	2.31721	0.0204925	0.187939	PA3911	NA	conserved hypothetical protein	516	172	19.2
PA14_05320	9371.53	0.736105	0.388304	1.89569	0.0580008	0.30599	PA0408	pilG	twitching motility protein PilG	408	136	14.7
PA14_31310	518.647	0.735588	0.338258	2.17463	0.0296575	0.229179	PA2568	NA	hypothetical protein	408	136	14.9
PA14_65450	1664.86	0.735532	0.276242	2.66263	0.00775317	0.108359	PA4954	motA	chemotaxis protein MotA	852	284	30.1
PA14_26050	74.829	0.735178	0.346005	2.12476	0.0336068	0.2407	PA2938	NA	probable transporter	1458	486	50
PA14_50000	807.078	0.734531	0.379471	1.93567	0.0529078	0.296064	NA	NA	NA	NA	NA	NA
PA14_45620	2729.65	0.734358	0.378852	1.93838	0.0525773	0.295627	PA1456	cheY	two-component response regulator CheY	375	125	13.9
PA14_61370	63.8427	0.7343	0.406975	1.80429	0.0711866	0.332281	PA4637	NA	hypothetical protein	279	93	10
PA14_22120	540.061	0.733831	0.361847	2.02801	0.0425587	0.268787	NA	NA	NA	NA	NA	NA
PA14_40670	7563.93	0.73291	0.238679	3.07069	0.00213567	0.0410415	PA1843	metH	methionine synthase	3705	1235	135.1
PA14_04390	2611.41	0.731683	0.320736	2.28126	0.0225331	0.197359	PA0336	rppH	RNA pyrophosphohydrolase, RppH	480	160	18.7
PA14_10400	5.86425	0.731497	0.505887	1.44597	0.148185	0.455152	NA	NA	NA	NA	NA	NA
PA14_06600	30356.7	0.731477	0.372314	1.96468	0.0494515	0.289838	PA0506	NA	probable acyl-CoA dehydrogenase	1806	602	65.4
PA14_53840	7085.32	0.731315	0.396336	1.84519	0.0650104	0.32098	PA0805	NA	hypothetical protein	228	76	8.5
PA14_39730	17.9604	0.731007	0.468306	1.56096	0.118533	0.413908	PA1917	NA	hypothetical protein	348	116	12.7
PA14_03270	6854.9	0.72953	0.354596	2.05736	0.039652	0.259113	NA	NA	NA	NA	NA	NA
PA14_15520	230.598	0.728211	0.329903	2.20735	0.0272899	0.219598	NA	NA	NA	NA	NA	NA
PA14_53630	68.753	0.727532	0.369509	1.96892	0.0489627	0.288738	PA0825	NA	hypothetical protein	336	112	12.2
PA14_03250	1974.49	0.727276	0.337428	2.15535	0.0311346	0.231705	NA	NA	NA	NA	NA	NA
PA14_23450	16501.7	0.727084	0.396023	1.83596	0.0663634	0.324431	PA3146	wbpK	probable NAD-dependent epimerase/dehydratase WbpK	951	317	34
PA14_69300	298.957	0.725811	0.288535	2.51551	0.0118861	0.13723	PA5248	NA	hypothetical protein	1902	634	68
PA14_59760	310.32	0.724754	0.379277	1.91089	0.0560193	0.302873	NA	NA	NA	NA	NA	NA
PA14_22090	1079.74	0.724468	0.386499	1.87444	0.0608704	0.311388	NA	NA	NA	NA	NA	NA
PA14_57950	46224	0.723045	0.404656	1.78681	0.0739675	0.336021	PA4463	NA	conserved hypothetical protein	309	103	11.7
PA14_42050	37.9564	0.722952	0.410711	1.76024	0.0783664	0.344453	PA1739	NA	probable oxidoreductase	972	324	36
PA14_56620	210.605	0.722076	0.328505	2.19807	0.0279443	0.221886	PA4354	NA	conserved hypothetical protein	303	101	11.6
PA14_43100	2785.12	0.721181	0.343338	2.1005	0.0356849	0.245522	NA	NA	NA	NA	NA	NA
PA14_50440	386.82	0.720941	0.322643	2.23448	0.0254513	0.210938	PA1081	flgF	flagellar basal-body rod protein FlgF	750	250	26.7
PA14_22800	2495.56	0.720896	0.281635	2.55968	0.0104768	0.128262	PA3201	NA	conserved hypothetical protein	588	196	22.1
PA14_03290	1346	0.720818	0.331109	2.17698	0.0294823	0.228732	NA	NA	NA	NA	NA	NA
PA14_59200	1007.46	0.720757	0.36453	1.97722	0.0480164	0.287558	NA	NA	NA	NA	NA	NA
PA14_69560	2135.78	0.719761	0.359084	2.00444	0.0450233	0.277618	PA5267	hcpB	secreted protein Hcp	519	173	19.1
PA14_24690	2799.2	0.719642	0.331384	2.17162	0.0298842	0.22964	PA3047	NA	probable D-alanyl-D-alanine carboxypeptidase	1431	477	51.9
PA14_26260	4.47802	0.719562	0.502588	1.43171	0.152226	0.459918	PA2922	NA	probable hydrolase	1170	390	41.5
PA14_59550	8757.2	0.719068	0.383234	1.87632	0.0606118	0.311388	NA	NA	NA	NA	NA	NA
PA14_33770	139.259	0.716924	0.283759	2.52652	0.0115199	0.134986	PA2389	pvdR	PvdR	1176	392	42.1
PA14_60630	266.068	0.716806	0.29784	2.40668	0.0160982	0.16828	PA4582	NA	conserved hypothetical protein	1146	382	43.1
PA14_68460	243.792	0.716634	0.345931	2.07161	0.0383017	0.253982	PA5183	NA	hypothetical protein	408	136	12.2
PA14_29260	176.754	0.715791	0.363626	1.96848	0.0490126	0.288738	PA2696	NA	probable transcriptional regulator	894	298	33.2
PA14_29570	89.2312	0.715777	0.34296	2.08706	0.036883	0.249869	PA2669	NA	hypothetical protein	585	195	22.7
PA14_60050	1418.16	0.715546	0.361342	1.98025	0.0476758	0.286545	NA	NA	NA	NA	NA	NA
PA14_66450	247.31	0.715195	0.377098	1.89658	0.0578836	0.30599	PA5026	NA	hypothetical protein	453	151	16.8
PA14_59880	291.254	0.713217	0.417224	1.70944	0.0873703	0.363711	PA1818	cadA	lysine decarboxylase	2256	752	82.8
PA14_65380	598.842	0.711943	0.257275	2.76724	0.00565323	0.0864326	PA4948	NA	conserved hypothetical protein	468	156	16.5
PA14_28470	573.097	0.711735	0.357306	1.99195	0.0463766	0.283106	NA	NA	NA	NA	NA	NA
PA14_45960	6718.13	0.711582	0.325556	2.18574	0.0288346	0.225203	PA1430	lasR	transcriptional regulator LasR	720	240	26.6
PA14_37640	56.7522	0.711163	0.436884	1.62781	0.103566	0.38992	PA2078	NA	(7S,10S)-hydroperoxide diol synthase	1875	625	67.3
PA14_29000	129.057	0.710004	0.317752	2.23446	0.0254525	0.210938	PA2719	NA	hypothetical protein	687	229	25
PA14_33630	2751.93	0.708938	0.317714	2.23137	0.0256564	0.212301	PA2400	pvdJ	PvdJ	6474	2158	240.2
PA14_66880	2508.15	0.708314	0.39387	1.79835	0.0721223	0.332475	PA5061	NA	conserved hypothetical protein	417	139	15
PA14_03190	2531.29	0.707935	0.349931	2.02307	0.0430657	0.270818	PA0259	tla3	Type 6 lipase adaptor, Tla3	1443	481	52.4
PA14_59860	112.904	0.706239	0.395827	1.78421	0.0743892	0.336624	NA	NA	NA	NA	NA	NA
PA14_22100	165.929	0.705899	0.420351	1.67931	0.0930919	0.371477	NA	NA	NA	NA	NA	NA
PA14_27740	298.475	0.705178	0.361772	1.94924	0.0512673	0.292621	PA2814	NA	hypothetical protein	672	224	25.3
PA14_36330	965.665	0.705047	0.377943	1.86549	0.0621131	0.313897	PA2193	hcnA	hydrogen cyanide synthase HcnA	315	105	11.4
PA14_59950	97.8637	0.704835	0.354951	1.98572	0.047064	0.285216	NA	NA	NA	NA	NA	NA
PA14_23530	91.6135	0.704581	0.325962	2.16154	0.0306535	0.230177	PA3136	NA	probable secretion protein	1068	356	39.2
PA14_22180	94.8089	0.704553	0.393716	1.7895	0.0735351	0.335357	NA	NA	NA	NA	NA	NA
PA14_30020	3117.07	0.703733	0.395547	1.77914	0.075217	0.339057	PA2637	nuoA	NADH dehydrogenase I chain A	414	138	15
PA14_60100	4837.7	0.703633	0.383475	1.83489	0.0665226	0.324666	NA	NA	NA	NA	NA	NA
PA14_32850	829.347	0.703461	0.307492	2.28774	0.0221528	0.196982	NA	NA	NA	NA	NA	NA
PA14_24570	85.7701	0.703338	0.422831	1.6634	0.0962317	0.377559	PA3057	NA	hypothetical protein	231	77	8.7
PA14_46660	84.8518	0.702994	0.381106	1.84462	0.0650935	0.32098	PA1363	NA	ECF sigma factor	741	247	27.2
PA14_56830	2631.05	0.702353	0.298537	2.35265	0.0186404	0.182224	PA4370	icmP	Insulin-cleaving metalloproteinase outer membrane protein precursor	1341	447	47.2
PA14_58390	15695.6	0.702292	0.350384	2.00435	0.0450326	0.277618	PA4500	dppA3	probable binding protein component of ABC transporter	1602	534	59.7
PA14_59190	1625.9	0.701835	0.388804	1.80511	0.0710575	0.332281	NA	NA	NA	NA	NA	NA
PA14_15400	277.132	0.701357	0.364274	1.92536	0.0541847	0.298067	NA	NA	NA	NA	NA	NA
PA14_20550	77.4658	0.700068	0.34988	2.00088	0.0454053	0.279219	PA3367	NA	hypothetical protein	339	113	11.3
PA14_62100	456.244	0.700007	0.328024	2.13402	0.0328415	0.239825	PA4691	NA	hypothetical protein	609	203	23.2
PA14_68300	81154.2	0.699204	0.324501	2.15471	0.0311848	0.231784	PA5170	arcD	arginine/ornithine antiporter	1449	483	52
PA14_08540	10124.3	0.698681	0.309593	2.25678	0.0240221	0.204919	PA0667	NA	conserved hypothetical protein	1344	448	49.1
PA14_23420	51523.6	0.697634	0.404389	1.72516	0.0844994	0.358435	NA	NA	NA	NA	NA	NA
PA14_43030	22510.7	0.695455	0.345979	2.01011	0.0444197	0.276948	PA1658	hsiC2	HsiC2	1476	492	55.6
PA14_62270	202.097	0.695341	0.328611	2.116	0.0343447	0.242383	PA4705	phuW	PhuW	888	296	32.9
PA14_68110	338.914	0.695136	0.401386	1.73184	0.0833026	0.354704	PA5157	NA	probable transcriptional regulator	471	157	17
PA14_15570	1707.32	0.692282	0.377062	1.83599	0.0663594	0.324431	NA	NA	NA	NA	NA	NA
PA14_59990	72.7827	0.691403	0.325956	2.12115	0.0339091	0.242049	NA	NA	NA	NA	NA	NA
PA14_55800	140.794	0.690095	0.377878	1.82624	0.0678146	0.326488	PA4295	fppA	Flp prepilin peptidase A, FppA	483	161	17.5
PA14_52150	3649.32	0.689024	0.363242	1.89687	0.0578447	0.30599	PA0936	lpxO2	lipopolysaccharide biosynthetic protein LpxO2	939	313	35.8
PA14_30570	3716	0.687953	0.356117	1.93181	0.0533824	0.29786	PA2592	NA	probable periplasmic spermidine/putrescine-binding protein	1104	368	40.7
PA14_22280	249.337	0.687583	0.321195	2.1407	0.032298	0.237339	NA	NA	NA	NA	NA	NA
PA14_28850	3105.01	0.687519	0.387869	1.77255	0.0763028	0.339692	PA1937	NA	conserved hypothetical protein	309	103	11.7
PA14_33500	57.901	0.686958	0.366364	1.87507	0.060783	0.311388	PA2413	pvdH	L-2,4-diaminobutyrate:2-ketoglutarate 4-aminotransferase, PvdH	1410	470	50.2
PA14_01160	1364.68	0.686057	0.317631	2.15991	0.0307793	0.230529	PA0095	NA	vgrG1b	2226	742	82.8
PA14_23440	17451.8	0.685958	0.391852	1.75056	0.0800223	0.348542	NA	NA	NA	NA	NA	NA
PA14_50920	365.347	0.685839	0.327179	2.09622	0.0360629	0.246601	PA1037	NA	conserved hypothetical protein	621	207	22.7
PA14_03860	7922.77	0.685616	0.300717	2.27994	0.0226114	0.197453	PA0296	spuI	Glutamylpolyamine synthetase	1377	459	50.9
PA14_30670	544	0.685171	0.292972	2.33869	0.0193516	0.185331	PA2584	pgsA	CDP-diacylglycerol--glycerol-3-phosphate 3-phosphatidyltransferase	561	187	20.5
PA14_19720	29.9808	0.683806	0.409898	1.66824	0.095269	0.376564	PA3428	NA	hypothetical protein	294	98	11
PA14_03360	3818	0.683258	0.385523	1.77229	0.0763464	0.339692	NA	NA	NA	NA	NA	NA
PA14_22240	157.595	0.682343	0.405288	1.6836	0.0922591	0.37055	NA	NA	NA	NA	NA	NA
PA14_59500	493.931	0.681601	0.391714	1.74005	0.0818507	0.352374	NA	NA	NA	NA	NA	NA
PA14_31200	37.4397	0.681224	0.356532	1.9107	0.0560435	0.302873	NA	NA	NA	NA	NA	NA
PA14_15850	280.299	0.681205	0.326769	2.08467	0.0370996	0.249869	PA3755	NA	conserved hypothetical protein	555	185	20.8
PA14_28220	288.554	0.680923	0.358544	1.89914	0.0575466	0.30599	PA2773	NA	hypothetical protein	522	174	19.4
PA14_63020	3954.39	0.680757	0.245999	2.76731	0.00565206	0.0864326	PA4764	fur	ferric uptake regulation protein	405	135	15.2
PA14_60040	633.328	0.680418	0.348204	1.95408	0.0506919	0.291496	NA	NA	NA	NA	NA	NA
PA14_66980	1528.05	0.679975	0.278528	2.44132	0.0146338	0.160281	PA5070	tatC	transport protein TatC	804	268	30
PA14_02500	92.6299	0.679934	0.331826	2.04907	0.0404552	0.261438	PA0198	exbB1	transport protein ExbB	720	240	25.5
PA14_35930	6.29012	0.678925	0.507181	1.33863	0.180693	0.499548	NA	NA	NA	NA	NA	NA
PA14_59780	9635.27	0.678517	0.368458	1.8415	0.0655478	0.322061	NA	NA	NA	NA	NA	NA
PA14_66100	2055.47	0.677693	0.346312	1.95688	0.0503611	0.290721	PA4999	waaL	O-antigen ligase, WaaL	1206	402	44.4
PA14_29180	141.982	0.67766	0.309383	2.19036	0.0284983	0.223544	PA2704	NA	probable transcriptional regulator	1020	340	38.2
PA14_03390	184.084	0.677386	0.411599	1.64574	0.0998164	0.383758	NA	NA	NA	NA	NA	NA
PA14_03380	3530.85	0.677347	0.354157	1.91256	0.055804	0.302873	NA	NA	NA	NA	NA	NA
PA14_55730	366.135	0.676702	0.400566	1.68936	0.0911499	0.368447	PA4288	NA	probable transcriptional regulator	804	268	30.2
PA14_59720	43.1798	0.676672	0.378549	1.78754	0.0738505	0.336021	NA	NA	NA	NA	NA	NA
PA14_43190	392.675	0.676486	0.392268	1.72455	0.0846082	0.358435	PA1648	NA	probable oxidoreductase	1005	335	36.2
PA14_14420	128.73	0.676464	0.259559	2.60621	0.00915506	0.119118	NA	NA	NA	NA	NA	NA
PA14_03320	2768.69	0.676426	0.385544	1.75447	0.0793495	0.346457	PA0473	NA	probable glutathione S-transferase	750	250	28.3
PA14_54340	2461.72	0.675622	0.372581	1.81336	0.0697766	0.33023	PA0769	NA	hypothetical protein	378	126	14.5
PA14_55050	2617.16	0.674367	0.360591	1.87017	0.0614602	0.312952	NA	NA	NA	NA	NA	NA
PA14_50160	433.683	0.67436	0.28969	2.32787	0.0199191	0.185699	PA1100	fliE	flagellar hook-basal body complex protein FliE	330	110	11.9
PA14_22400	32.5713	0.674129	0.417239	1.61569	0.106161	0.391783	PA3231	NA	hypothetical protein	159	53	5.5
PA14_08280	596.679	0.673993	0.361176	1.86611	0.0620265	0.313897	PA0640	NA	probable bacteriophage protein	603	201	21.2
PA14_04750	508.765	0.673753	0.357621	1.88399	0.0595665	0.308773	PA0362	fdx1	ferredoxin [4Fe-4S]	252	84	9.2
PA14_47920	75.1694	0.67342	0.44407	1.51647	0.1294	0.428303	PA1260	lhpP	ABC transporter periplasmic-binding protein, LhpP	822	274	29.1
PA14_40690	834.626	0.673396	0.285204	2.36111	0.0182205	0.181517	PA1842	NA	hypothetical protein	363	121	13.9
PA14_69925	315.176	0.672727	0.281642	2.38859	0.0169134	0.173347	PA5297	poxB	pyruvate dehydrogenase (cytochrome)	1719	573	62.3
PA14_11070	31.5306	0.67269	0.448577	1.49961	0.133716	0.434536	PA4085	cupB2	chaperone CupB2	747	249	27.2
PA14_35990	19.1252	0.671885	0.462686	1.45214	0.146463	0.45239	NA	NA	NA	NA	NA	NA
PA14_12780	2377	0.671796	0.39673	1.69333	0.0903922	0.367579	PA3948	rocA1	Two-component response regulator RocA1	630	210	23
PA14_59180	1358.13	0.671133	0.367737	1.82503	0.0679961	0.326488	NA	NA	NA	NA	NA	NA
PA14_03200	2623.77	0.670756	0.287039	2.33681	0.0194491	0.185354	PA0260	tle3	Type 6 lipase effector, Tle3	2151	717	78.2
PA14_60240	69.5714	0.670681	0.354377	1.89257	0.0584155	0.306359	NA	NA	NA	NA	NA	NA
PA14_58750	7801.71	0.670563	0.3687	1.81872	0.0689539	0.329378	PA4526	pilB	type 4 fimbrial biogenesis protein PilB	1701	567	62.3
PA14_35140	51.9707	0.670405	0.35717	1.87699	0.0605193	0.311388	PA2276	NA	probable transcriptional regulator	891	297	32.7
PA14_13870	194.357	0.670327	0.423099	1.58433	0.113119	0.40468	PA3869	NA	hypothetical protein	384	128	14.6
PA14_17140	2315.88	0.66959	0.326751	2.04924	0.0404391	0.261438	PA3649	mucP	MucP	1353	451	48.5
PA14_73090	378.643	0.669514	0.343992	1.94631	0.0516179	0.292769	PA5542	NA	Pseudomonas imipenem beta-lactamase PIB-1	1245	415	45.9
PA14_22420	204.472	0.668611	0.301018	2.22117	0.0263395	0.215197	PA3229	NA	hypothetical protein	267	89	9.6
PA14_26070	190.236	0.667579	0.337544	1.97775	0.0479569	0.287558	PA2936	NA	hypothetical protein	582	194	21.9
PA14_57970	12132.9	0.666984	0.2692	2.47765	0.013225	0.148577	PA4465	NA	conserved hypothetical protein	861	287	32.2
PA14_60070	9101.1	0.666069	0.349344	1.90663	0.0565687	0.304304	PA1939	NA	hypothetical protein	1998	666	73.8
PA14_07290	501.274	0.665817	0.283375	2.3496	0.0187938	0.182224	PA0560	NA	conserved hypothetical protein	489	163	19
PA14_63360	68.4505	0.665558	0.376219	1.76907	0.0768822	0.340534	PA4795	NA	hypothetical protein	378	126	13.5
PA14_13300	492.031	0.665102	0.317061	2.09771	0.0359306	0.24608	PA3912	NA	conserved hypothetical protein	891	297	32.6
PA14_18350	67.8493	0.665053	0.321415	2.06914	0.0385326	0.255082	PA3554	arnA	ArnA	1989	663	74.4
PA14_13970	793.441	0.664603	0.36483	1.82168	0.0685041	0.328033	NA	NA	NA	NA	NA	NA
PA14_70340	5.4162	0.664458	0.507665	1.30885	0.190585	0.510967	PA5328	sphB	SphB	390	130	13.5
PA14_49920	422.875	0.662651	0.339555	1.95153	0.0509939	0.292065	PA1117	NA	hypothetical protein	375	125	13.6
PA14_60080	6859.4	0.662278	0.362909	1.82492	0.0680137	0.326488	PA1935	NA	hypothetical protein	705	235	25.8
PA14_01150	237.204	0.661768	0.328039	2.01735	0.0436595	0.273962	PA0094	eagT6	EagT6	435	145	16.5
PA14_58290	922.561	0.661541	0.294003	2.25012	0.0244413	0.206536	PA4492	magA	MagA	810	270	29.3
PA14_46580	149.966	0.660699	0.361495	1.82769	0.0675963	0.326092	NA	NA	NA	NA	NA	NA
PA14_51650	441.438	0.659438	0.392788	1.67887	0.0931781	0.371567	NA	NA	NA	NA	NA	NA
PA14_44540	222.603	0.659437	0.312424	2.11071	0.0347972	0.24404	PA1539	NA	hypothetical protein	849	283	31
PA14_10990	13.1376	0.659176	0.474303	1.38978	0.164596	0.47768	PA4092	hpaC	4-hydroxyphenylacetate 3-monooxygenase small chain	513	171	18.6
PA14_63450	548.502	0.659012	0.319736	2.06111	0.0392923	0.258063	NA	NA	NA	NA	NA	NA
PA14_33360	105.857	0.657162	0.3745	1.75477	0.0792984	0.346457	NA	NA	NA	NA	NA	NA
PA14_04180	91.5474	0.656557	0.316167	2.07661	0.0378373	0.25201	PA0320	carO	calcium-regulated OB-fold protein CarO	351	117	12.6
PA14_60290	1999.44	0.656424	0.396042	1.65746	0.0974262	0.37919	PA4552	pilW	type 4 fimbrial biogenesis protein PilW	825	275	30.1
PA14_36000	967.628	0.656084	0.208658	3.1443	0.00166487	0.0336546	NA	NA	NA	NA	NA	NA
PA14_59920	246.728	0.655176	0.326903	2.00419	0.04505	0.277618	NA	NA	NA	NA	NA	NA
PA14_49470	11048.2	0.654974	0.377122	1.73677	0.0824278	0.353149	PA1155	nrdB	NrdB, tyrosyl radical-harboring component of class Ia ribonucleotide reductase	1248	416	47.4
PA14_71240	229.351	0.654826	0.286511	2.28551	0.0222827	0.1972	PA5396	NA	hypothetical protein	978	326	36.1
PA14_70790	5068.54	0.653696	0.352361	1.85519	0.0635689	0.317395	PA5364	NA	probable two-component response regulator	903	301	32.4
PA14_41260	434.374	0.652832	0.352481	1.85211	0.0640106	0.318589	PA1799	parR	two-component response regulator, ParR	708	236	26.5
PA14_58760	11900.1	0.652295	0.372675	1.75031	0.0800656	0.348542	NA	NA	NA	NA	NA	NA
PA14_59160	611.247	0.652257	0.368704	1.76905	0.0768854	0.340534	NA	NA	NA	NA	NA	NA
PA14_32840	1087.43	0.651912	0.374278	1.74178	0.0815462	0.351705	NA	NA	NA	NA	NA	NA
PA14_23350	2664.3	0.651525	0.356918	1.82542	0.0679378	0.326488	NA	NA	NA	NA	NA	NA
PA14_59400	2861.02	0.651498	0.398732	1.63392	0.102275	0.387833	NA	NA	NA	NA	NA	NA
PA14_51520	1013.88	0.651077	0.388559	1.67562	0.0938132	0.373082	NA	NA	NA	NA	NA	NA
PA14_24840	372.706	0.650722	0.33248	1.95718	0.0503268	0.290721	PA3034	NA	probable transcriptional regulator	558	186	21
PA14_13010	460.45	0.650283	0.345878	1.88009	0.0600955	0.310689	PA3931	NA	conserved hypothetical protein	780	260	28.1
PA14_08370	4459.13	0.65014	0.360558	1.80315	0.0713646	0.332466	PA0652	vfr	transcriptional regulator Vfr	645	215	24.2
PA14_14340	581.721	0.649488	0.311249	2.08671	0.0369142	0.249869	PA3840	NA	conserved hypothetical protein	1011	337	37.6
PA14_67540	83.6194	0.648792	0.311121	2.08534	0.0370385	0.249869	PA5115	NA	conserved hypothetical protein	585	195	21
PA14_64940	227.33	0.648768	0.295336	2.19671	0.0280408	0.221886	PA4917	nadD2	nicotinate mononucleotide adenylyltransferase NadD2	603	201	22.5
PA14_03400	175.743	0.647693	0.390503	1.65861	0.097194	0.378739	NA	NA	NA	NA	NA	NA
PA14_35820	6330.82	0.647346	0.318276	2.03391	0.0419605	0.265296	NA	NA	NA	NA	NA	NA
PA14_44920	3989.45	0.647165	0.376936	1.71691	0.0859957	0.361379	PA1509	tplEi	immunity protein, TplEi	1143	381	42.4
PA14_33460	34.5698	0.647101	0.398656	1.62321	0.104545	0.390095	PA2415	NA	hypothetical protein	426	142	15.2
PA14_02490	58.9841	0.646226	0.32537	1.98613	0.0470194	0.285216	PA0197	tonB2	TonB2	813	271	28.8
PA14_48930	166.712	0.645829	0.356861	1.80975	0.0703351	0.331369	PA0724	NA	probable coat protein A of bacteriophage Pf1	1263	421	42.9
PA14_59580	3661.57	0.645547	0.363892	1.774	0.0760624	0.339692	NA	NA	NA	NA	NA	NA
PA14_41820	783.555	0.645239	0.310066	2.08097	0.0374366	0.250895	PA1758	pabB	para-aminobenzoate synthase component I	1362	454	49.6
PA14_68970	448.072	0.645004	0.312295	2.06537	0.0388881	0.256416	PA5222	NA	hypothetical protein	483	161	18.4
PA14_49500	362.464	0.642559	0.324241	1.98174	0.0475089	0.286545	PA1153	NA	hypothetical protein	555	185	21
PA14_60650	309.795	0.642411	0.273728	2.3469	0.0189304	0.182796	PA4583	NA	conserved hypothetical protein	1215	405	44.4
PA14_01380	225.541	0.642391	0.328538	1.9553	0.0505476	0.291222	PA0113	NA	probable cytochrome c oxidase assembly factor	915	305	33.4
PA14_14780	3007.53	0.641153	0.237317	2.70168	0.00689903	0.0990273	PA3810	hscA	heat shock protein HscA	1860	620	66.4
PA14_59070	1326.69	0.64113	0.391711	1.63674	0.101684	0.386996	NA	NA	NA	NA	NA	NA
PA14_16160	956.973	0.640923	0.260575	2.45965	0.0139071	0.154215	PA3730	NA	hypothetical protein	642	214	23.2
PA14_16630	5026.7	0.640849	0.262825	2.43831	0.0147563	0.160462	PA3692	lptF	Lipotoxon F, LptF	786	262	28.5
PA14_21490	3884.1	0.640063	0.321119	1.99323	0.0462363	0.28284	PA3290	tle1	Tle1	2649	883	96.5
PA14_22210	133.08	0.639958	0.416326	1.53716	0.124255	0.42081	NA	NA	NA	NA	NA	NA
PA14_24880	9528.78	0.63899	0.383345	1.66688	0.0955384	0.376722	PA3031	NA	hypothetical protein	222	74	8
PA14_40650	81.7635	0.637946	0.391731	1.62853	0.103413	0.38992	PA1845	tsi1	Tsi1	519	173	18.8
PA14_58650	949.145	0.637941	0.328744	1.94054	0.052314	0.294574	PA4520	NA	probable chemotaxis transducer	2022	674	72.3
PA14_29090	263.939	0.637226	0.299688	2.1263	0.0334784	0.2407	PA2711	NA	probable periplasmic spermidine/putrescine-binding protein	1092	364	40.1
PA14_59170	1362.33	0.636502	0.388178	1.63972	0.101064	0.385641	NA	NA	NA	NA	NA	NA
PA14_08090	1273.33	0.636251	0.305377	2.08349	0.0372062	0.249869	PA0623	NA	probable bacteriophage protein	504	168	17.9
PA14_32830	1366.12	0.636204	0.336074	1.89305	0.0583515	0.306359	PA2458	NA	hypothetical protein	1122	374	41.2
PA14_28390	144.345	0.636082	0.29938	2.12466	0.0336147	0.2407	PA2761	NA	hypothetical protein	417	139	15.5
PA14_40620	51.9856	0.636015	0.343662	1.8507	0.0642126	0.318589	PA1848	NA	probable major facilitator superfamily (MFS) transporter	1170	390	40.8
PA14_22870	492.301	0.635077	0.327235	1.94074	0.0522899	0.294574	PA3196	NA	hypothetical protein	531	177	19.3
PA14_32860	283.497	0.634955	0.360399	1.76181	0.0781011	0.343574	PA2455	NA	hypothetical protein	528	176	20.3
PA14_01690	91.2375	0.634931	0.402459	1.57763	0.114651	0.407496	PA0138	NA	probable permease of ABC transporter	927	309	32.2
PA14_66620	15467.2	0.634648	0.382697	1.65836	0.0972456	0.378739	PA5040	pilQ	Type 4 fimbrial biogenesis outer membrane protein PilQ precursor	2145	715	77.4
PA14_28780	492.763	0.634597	0.384757	1.64935	0.0990769	0.382352	NA	NA	NA	NA	NA	NA
PA14_13670	30.2229	0.634348	0.403264	1.57304	0.115711	0.409438	PA3884	NA	hypothetical protein	387	129	13.9
PA14_62110	826.041	0.634323	0.293108	2.16412	0.0304548	0.230177	PA4692	NA	conserved hypothetical protein	1014	338	38.1
PA14_09160	6130.29	0.634099	0.318912	1.98832	0.046776	0.284355	PA4235	ftnA	bacterial ferritin	465	155	17.9
PA14_31060	3116.86	0.634001	0.380816	1.66485	0.0959425	0.376893	NA	NA	NA	NA	NA	NA
PA14_40880	1199.2	0.633211	0.356578	1.7758	0.075766	0.339692	PA1829	NA	hypothetical protein	1071	357	40.8
PA14_13860	62.9464	0.632395	0.376285	1.68063	0.0928351	0.370706	NA	NA	NA	NA	NA	NA
PA14_61610	364.658	0.632053	0.267611	2.36183	0.0181849	0.181517	PA4658	NA	hypothetical protein	957	319	35.6
PA14_18610	1590.71	0.631421	0.308607	2.04604	0.0407527	0.261944	PA3537	argF	ornithine carbamoyltransferase, anabolic	918	306	33.9
PA14_22250	117.806	0.630898	0.416484	1.51482	0.129818	0.428593	NA	NA	NA	NA	NA	NA
PA14_33240	49.0467	0.629892	0.353637	1.78118	0.0748828	0.337811	PA2428	NA	hypothetical protein	915	305	36.2
PA14_21210	4739.86	0.629783	0.321164	1.96094	0.0498859	0.29021	PA3310	NA	conserved hypothetical protein	1656	552	61.4
PA14_50950	391.037	0.628692	0.325542	1.93122	0.0534564	0.297962	PA1034	NA	hypothetical protein	201	67	7.4
PA14_07980	172.729	0.628225	0.351833	1.78558	0.0741679	0.336143	PA0613	NA	hypothetical protein	360	120	13.3
PA14_33110	6.65474	0.628208	0.505366	1.24308	0.21384	0.534783	PA2437	NA	hypothetical protein	1041	347	36.7
PA14_38190	61.7266	0.627688	0.423136	1.48342	0.137963	0.440082	PA2036	NA	hypothetical protein	522	174	19.3
PA14_25770	957.165	0.62754	0.289557	2.16724	0.0302165	0.22964	PA2960	pilZ	type 4 fimbrial biogenesis protein PilZ	357	119	12.9
PA14_51570	3527.43	0.627454	0.395229	1.58757	0.112383	0.40468	NA	NA	NA	NA	NA	NA
PA14_03610	512.623	0.627275	0.317512	1.97559	0.0482009	0.287924	PA0277	NA	conserved hypothetical protein	759	253	26.6
PA14_20610	3453.47	0.627133	0.355399	1.76459	0.0776327	0.342795	PA3361	lecB	fucose-binding lectin PA-IIL	348	116	11.9
PA14_20280	300.773	0.625868	0.317735	1.96978	0.0488634	0.288738	PA3386	NA	conserved hypothetical protein	366	122	13.5
PA14_58550	1149.52	0.625278	0.29584	2.11357	0.0345523	0.242905	PA4512	lpxO1	lipopolysaccharide biosynthetic protein LpxO1	900	300	34.7
PA14_58970	138.233	0.624972	0.373797	1.67195	0.0945335	0.375078	NA	NA	NA	NA	NA	NA
PA14_33150	59.4865	0.624563	0.314056	1.9887	0.0467346	0.284355	PA2434	NA	hypothetical protein	546	182	19.4
PA14_45540	994.134	0.624284	0.357652	1.7455	0.080897	0.351115	PA1461	motD	MotD	891	297	32.1
PA14_58570	412.514	0.623868	0.320504	1.94652	0.0515922	0.292769	PA4514	NA	probable outer membrane receptor for iron transport	2262	754	82.3
PA14_09480	3903.55	0.623397	0.329527	1.89179	0.0585187	0.306359	PA4210	phzA1	probable phenazine biosynthesis protein	489	163	19.2
PA14_20030	2.78768	0.622917	0.498257	1.25019	0.211229	0.53234	PA3406	hasD	transport protein HasD	1803	601	63.5
PA14_36490	3.64152	0.622484	0.502269	1.23934	0.215218	0.536367	PA2173	NA	hypothetical protein	351	117	12.5
PA14_53660	1714.82	0.622333	0.339684	1.83209	0.0669376	0.325062	PA0821	NA	hypothetical protein	1089	363	40.9
PA14_30880	31.4335	0.621166	0.421333	1.47429	0.140404	0.445297	NA	NA	NA	NA	NA	NA
PA14_03350	4263.34	0.619833	0.399016	1.5534	0.120327	0.416187	NA	NA	NA	NA	NA	NA
PA14_56660	443.722	0.61864	0.296932	2.08344	0.0372109	0.249869	PA4356	xenB	xenobiotic reductase	1053	351	37.8
PA14_62030	276.417	0.617537	0.276375	2.23442	0.0254556	0.210938	NA	NA	NA	NA	NA	NA
PA14_23480	593.768	0.616854	0.355332	1.736	0.0825647	0.353365	PA3140	NA	hypothetical protein	330	110	11.4
PA14_44460	35.2317	0.616038	0.373307	1.65022	0.0988989	0.382121	PA1547	NA	hypothetical protein	684	228	24
PA14_28230	79.7869	0.616038	0.375006	1.64274	0.100437	0.38446	NA	NA	NA	NA	NA	NA
PA14_62880	1672.21	0.615712	0.324182	1.89928	0.0575273	0.30599	PA4753	NA	conserved hypothetical protein	315	105	11.7
PA14_25600	4810.14	0.614613	0.324259	1.89544	0.0580344	0.30599	PA2973	NA	probable peptidase	981	327	36.1
PA14_43530	3374.39	0.613637	0.29885	2.05333	0.0400403	0.260791	PA1623	NA	conserved hypothetical protein	663	221	24.9
PA14_57040	744.093	0.611583	0.339722	1.80024	0.071822	0.332475	PA4388	NA	hypothetical protein	735	245	27
PA14_53540	96.1442	0.610255	0.330748	1.84507	0.0650269	0.32098	PA0829	NA	probable hydrolase	942	314	35.1
PA14_56070	4022.89	0.60973	0.241124	2.52869	0.0114488	0.134986	PA4315	mvaT	transcriptional regulator MvaT, P16 subunit	375	125	14.2
PA14_08695	13474	0.609108	0.389563	1.56357	0.11792	0.413488	PA4276	secE	secretion protein SecE	369	123	13.4
PA14_25670	18511.6	0.608991	0.401891	1.51531	0.129693	0.428546	PA2966	acpP	acyl carrier protein	237	79	8.7
PA14_61350	72.1443	0.608366	0.315967	1.92541	0.0541782	0.298067	NA	NA	NA	NA	NA	NA
PA14_21120	122.271	0.608341	0.433482	1.40338	0.160503	0.472373	PA3318	NA	hypothetical protein	501	167	18.1
PA14_44450	155.389	0.608006	0.355299	1.71125	0.0870346	0.362924	PA1548	NA	conserved hypothetical protein	210	70	7.6
PA14_03163	10510.2	0.607131	0.388237	1.56382	0.117861	0.413488	NA	NA	NA	NA	NA	NA
PA14_52465	140.199	0.607118	0.321278	1.8897	0.0587982	0.306719	PA0912	NA	hypothetical protein	540	180	19.3
PA14_17050	6675.89	0.607054	0.341662	1.77677	0.075606	0.339483	PA3657	map	methionine aminopeptidase	786	262	29.1
PA14_22690	892.572	0.606384	0.32746	1.85178	0.0640573	0.318589	PA3210	trkH	potassium uptake protein TrkH	1455	485	52.6
PA14_45500	2084.66	0.606372	0.358234	1.69267	0.0905185	0.367579	PA1464	NA	probable purine-binding chemotaxis protein	480	160	17.5
PA14_65000	73723	0.605819	0.403063	1.50304	0.13283	0.433756	PA4922	azu	azurin precursor	447	149	16
PA14_41840	425.109	0.605272	0.321382	1.88334	0.0596543	0.308954	PA1756	cysH	3'-phosphoadenosine-5'-phosphosulfate reductase	804	268	30.2
PA14_59890	100.739	0.603783	0.363399	1.66149	0.0966157	0.37802	NA	NA	NA	NA	NA	NA
PA14_54880	531.814	0.602711	0.372525	1.61791	0.105682	0.391356	NA	NA	NA	NA	NA	NA
PA14_20290	10522	0.601999	0.32335	1.86175	0.0626379	0.315186	PA3385	amrZ	alginate and motility regulator Z	327	109	12.3
PA14_33880	364.8	0.600951	0.336393	1.78645	0.0740259	0.336021	PA2380	NA	hypothetical protein	237	79	8.7
PA14_27630	62.9665	0.600639	0.372891	1.61077	0.107231	0.393741	NA	NA	NA	NA	NA	NA
PA14_51460	58.9705	0.600446	0.447372	1.34216	0.179543	0.49739	PA0993	cupC2	chaperone CupC2	714	238	25.7
PA14_41575	19793.2	0.599794	0.398632	1.50463	0.132419	0.432899	PA1776	sigX	ECF sigma factor SigX	498	166	19.7
PA14_26980	63.7913	0.59971	0.351935	1.70404	0.0883742	0.365639	PA2869	NA	hypothetical protein	489	163	18.2
PA14_18985	714.46	0.599288	0.319064	1.87827	0.060344	0.311388	PA3486	vgrG4b	VgrG4b	2427	809	90.6
PA14_69190	14099.4	0.599136	0.370416	1.61747	0.105777	0.391356	PA5239	rho	transcription termination factor Rho	1260	420	47.1
PA14_36200	212.479	0.599116	0.355531	1.68513	0.0919634	0.370262	PA2204	NA	probable binding protein component of ABC transporter	807	269	29.3
PA14_50640	318.429	0.597273	0.35583	1.67854	0.0932426	0.371571	PA1063	NA	hypothetical protein	252	84	9.6
PA14_21620	41.9086	0.597188	0.412891	1.44636	0.148077	0.455152	PA3279	oprP	Phosphate-specific outer membrane porin OprP precursor	1323	441	48.2
PA14_08470	661.659	0.597065	0.325853	1.83232	0.0669043	0.325062	PA0661	NA	conserved hypothetical protein	423	141	16.5
PA14_01100	2139.27	0.597029	0.233047	2.56184	0.010412	0.128057	PA0090	clpV1	ClpV1	2709	903	98.7
PA14_44930	680.314	0.596773	0.388329	1.53677	0.124349	0.42081	PA1508	NA	hypothetical protein	261	87	8.6
PA14_70370	1553.08	0.596734	0.307543	1.94033	0.0523395	0.294574	PA5331	pyrE	orotate phosphoribosyltransferase	642	214	23.3
PA14_43400	22.7136	0.596562	0.433428	1.37638	0.168704	0.482092	PA1633	kdpA	potassium-transporting ATPase, A chain	1695	565	59.9
PA14_28790	386	0.594778	0.373967	1.59045	0.111732	0.404199	NA	NA	NA	NA	NA	NA
PA14_01990	195.105	0.594579	0.302886	1.96304	0.049641	0.289838	PA0160	NA	hypothetical protein	186	62	6.5
PA14_06690	127.622	0.593815	0.439999	1.34958	0.17715	0.495646	PA0513	nirG	NirG	444	148	16.6
PA14_59620	3421.25	0.593587	0.375064	1.58263	0.113506	0.404824	PA2222	NA	hypothetical protein	648	216	23.4
PA14_03330	1954.52	0.593416	0.3958	1.49928	0.1338	0.434536	NA	NA	NA	NA	NA	NA
PA14_42910	1552	0.593322	0.331388	1.79041	0.0733874	0.335207	PA1668	dotU2	DotU2	870	290	32.7
PA14_41230	57800	0.593073	0.339614	1.74632	0.080756	0.351024	PA1802	clpX	ClpX	1281	427	47
PA14_37070	10727.6	0.592794	0.358393	1.65403	0.0981214	0.380627	PA2127	cgrA	cupA gene regulator A, CgrA	1227	409	47.6
PA14_00010	11198.5	0.59193	0.337817	1.75222	0.0797361	0.347625	PA0001	dnaA	chromosomal replication initiator protein DnaA	1545	515	57.7
PA14_69850	1854.06	0.591844	0.30085	1.96724	0.0491556	0.289191	PA5291	betT2	BetT2	1986	662	73.5
PA14_22890	4681.37	0.590618	0.303058	1.94887	0.0513115	0.292621	PA3195	gapA	glyceraldehyde 3-phosphate dehydrogenase	1005	335	36.2
PA14_30730	2832.79	0.590549	0.363766	1.62343	0.104498	0.390095	PA2581	NA	hypothetical protein	1041	347	38.3
PA14_13960	477.815	0.589777	0.380223	1.55113	0.120869	0.416643	NA	NA	NA	NA	NA	NA
PA14_38360	578.843	0.589516	0.311827	1.89052	0.0586878	0.306667	PA2022	NA	probable nucleotide sugar dehydrogenase	1362	454	49.7
PA14_42390	495.867	0.58941	0.40253	1.46426	0.143122	0.449009	PA1713	exsA	transcriptional regulator ExsA	837	279	31.6
PA14_62870	4830.55	0.58836	0.301097	1.95405	0.050695	0.291496	PA4752	ftsJ	cell division protein FtsJ	624	208	23.5
PA14_30700	3153.16	0.588279	0.290228	2.02696	0.0426666	0.268887	PA2583	NA	probable sensor/response regulator hybrid	2979	993	109.2
PA14_33280	637.058	0.588264	0.299399	1.96481	0.0494358	0.289838	PA2424	pvdL	PvdL	13029	4343	480.3
PA14_07710	975.875	0.587657	0.345711	1.69985	0.0891594	0.366809	PA0591	NA	conserved hypothetical protein	381	127	13.6
PA14_18970	3441.98	0.586529	0.286801	2.04507	0.0408476	0.261944	PA3487	tle5	Tle5	3300	1100	122.3
PA14_36460	98.125	0.586441	0.305749	1.91805	0.0551048	0.300963	PA2175	NA	hypothetical protein	348	116	12.2
PA14_70080	1001.07	0.584534	0.300789	1.94334	0.0519756	0.293941	PA5308	lrp	leucine-responsive regulatory protein	489	163	18.9
PA14_45610	10017.9	0.584378	0.352369	1.65843	0.0972313	0.378739	PA1457	cheZ	chemotaxis protein CheZ	789	263	29.6
PA14_16100	443.843	0.58434	0.366297	1.59527	0.110653	0.402978	PA3734	NA	hypothetical protein	1206	402	42.7
PA14_08070	2733.84	0.584258	0.294752	1.9822	0.0474566	0.286545	PA0622	NA	probable bacteriophage protein	1161	387	41.2
PA14_07650	3546.49	0.583977	0.374056	1.5612	0.118477	0.413908	PA0586	NA	conserved hypothetical protein	1554	518	60.8
PA14_28800	2818.51	0.583797	0.37249	1.56728	0.117049	0.411928	NA	NA	NA	NA	NA	NA
PA14_19710	48.6235	0.583727	0.348869	1.6732	0.0942881	0.37446	PA3429	NA	probable epoxide hydrolase	897	299	33.8
PA14_32080	47.2705	0.583092	0.353611	1.64896	0.099155	0.382352	PA2518	xylX	toluate 1,2-dioxygenase alpha subunit	1368	456	51.7
PA14_59100	643.294	0.583082	0.345284	1.6887	0.0912764	0.368512	NA	NA	NA	NA	NA	NA
PA14_49010	52.3592	0.58173	0.437222	1.33051	0.183349	0.503483	NA	NA	NA	NA	NA	NA
PA14_51450	927.01	0.581452	0.329581	1.76422	0.0776952	0.342795	PA0994	cupC3	usher CupC3	2520	840	91.5
PA14_49840	1131.35	0.58119	0.312849	1.85773	0.0632068	0.316978	PA1124	dgt	deoxyguanosinetriphosphate triphosphohydrolase	1497	499	56.7
PA14_20730	4764.24	0.580613	0.366988	1.5821	0.113626	0.405006	PA3351	flgM	FlgM	324	108	11.3
PA14_28660	59935.5	0.579549	0.39309	1.47434	0.14039	0.445297	PA2743	infC	translation initiation factor IF-3	552	184	20.9
PA14_51620	397.061	0.579448	0.300514	1.92819	0.0538315	0.298067	PA0979	NA	conserved hypothetical protein	309	103	11.7
PA14_59520	235.496	0.578531	0.329666	1.7549	0.0792764	0.346457	NA	NA	NA	NA	NA	NA
PA14_24650	1216.31	0.578068	0.290583	1.98934	0.0466639	0.284265	PA3049	rmf	ribosome modulation factor	213	71	8.1
PA14_19580	46.4449	0.577988	0.403078	1.43393	0.151591	0.458937	PA3442	NA	probable ATP-binding component of ABC transporter	825	275	29.8
PA14_59090	728.123	0.577584	0.357372	1.6162	0.106051	0.391783	NA	NA	NA	NA	NA	NA
PA14_68630	74.9056	0.577402	0.331324	1.74271	0.081384	0.351705	PA5195	NA	probable heat shock protein	396	132	14.7
PA14_38060	138.953	0.575826	0.33665	1.71046	0.0871806	0.363273	PA2045	NA	conserved hypothetical protein	261	87	9.8
PA14_07480	11397.5	0.575316	0.398127	1.44506	0.148442	0.455191	NA	NA	NA	NA	NA	NA
PA14_40980	1451.58	0.575273	0.294721	1.95193	0.0509469	0.292065	PA1821	NA	probable enoyl-CoA hydratase/isomerase	813	271	30
PA14_27950	1658.11	0.575219	0.353901	1.62537	0.104084	0.390095	PA2797	NA	hypothetical protein	483	161	17.7
PA14_00070	562.518	0.574845	0.323593	1.77644	0.0756602	0.339483	PA0006	NA	conserved hypothetical protein	537	179	19.1
PA14_46550	1124.48	0.574567	0.382927	1.50046	0.133495	0.434536	NA	NA	NA	NA	NA	NA
PA14_71320	185.312	0.574432	0.400165	1.43549	0.151148	0.458228	PA5402	NA	hypothetical protein	570	190	21
PA14_19480	93.0391	0.574311	0.452422	1.26942	0.204293	0.524606	PA3451	NA	hypothetical protein	210	70	8
PA14_52140	980.703	0.573859	0.341947	1.67821	0.0933062	0.371571	PA0937	NA	conserved hypothetical protein	540	180	20.8
PA14_08300	1765.75	0.573525	0.239457	2.39511	0.0166153	0.171496	PA0641	NA	probable bacteriophage protein	3615	1205	130.8
PA14_60530	376.068	0.572989	0.372902	1.53657	0.124399	0.42081	PA4574	NA	conserved hypothetical protein	489	163	18.3
PA14_14540	363.704	0.571983	0.407299	1.40433	0.16022	0.471778	NA	NA	NA	NA	NA	NA
PA14_19370	5386.77	0.571925	0.261177	2.1898	0.028539	0.223544	PA3459	NA	probable glutamine amidotransferase	1770	590	66
PA14_07660	3770.64	0.571145	0.354299	1.61204	0.106953	0.393464	PA0587	NA	conserved hypothetical protein	1272	424	48.7
PA14_07530	5323.06	0.570958	0.325092	1.75629	0.0790383	0.345874	PA0577	dnaG	DNA primase	1995	665	74.2
PA14_06240	97.7974	0.570249	0.406743	1.40199	0.160918	0.472742	PA0477	NA	probable transcriptional regulator	927	309	34.1
PA14_34450	101.092	0.569984	0.336161	1.69557	0.0899676	0.367579	PA2332	NA	probable transcriptional regulator	906	302	32.9
PA14_19620	1615.54	0.568859	0.359438	1.58263	0.113505	0.404824	PA3439	folX	d-erythro-7,8-dihydroneopterin triphosphate epimerase	372	124	14.2
PA14_69580	300.282	0.568838	0.310755	1.83051	0.0671744	0.325296	PA5269	NA	hypothetical protein	276	92	10.1
PA14_45940	14352.2	0.568493	0.382095	1.48783	0.136795	0.438226	PA1432	lasI	autoinducer synthesis protein LasI	606	202	22.7
PA14_12070	874.665	0.568121	0.299428	1.89736	0.057781	0.30599	PA4002	rodA	rod shape-determining protein	1104	368	40
PA14_17900	799.427	0.568012	0.363038	1.56461	0.117675	0.413136	PA3587	metR	transcriptional regulator MetR	921	307	34.2
PA14_69510	3193.02	0.567265	0.316036	1.79494	0.0726632	0.33294	NA	NA	NA	NA	NA	NA
PA14_59790	14191.7	0.565069	0.409072	1.38134	0.167174	0.480151	NA	NA	NA	NA	NA	NA
PA14_51730	4852.72	0.563892	0.312897	1.80217	0.0715192	0.332475	PA0971	tolA	TolA protein	1044	348	37.9
PA14_33070	22.7893	0.563427	0.390393	1.44323	0.148956	0.455191	PA2439	NA	hypothetical protein	2001	667	70.5
PA14_24850	124.826	0.563239	0.288868	1.94981	0.0511983	0.292621	PA3033	NA	hypothetical protein	279	93	10.2
PA14_23810	840.411	0.562966	0.32937	1.70922	0.0874102	0.363711	PA3116	NA	probable aspartate-semialdehyde dehydrogenase	1011	337	35.3
PA14_43610	509.946	0.56287	0.275789	2.04094	0.0412567	0.263124	PA1617	NA	probable AMP-binding enzyme	1668	556	61.4
PA14_45700	152.62	0.562273	0.299826	1.87533	0.0607473	0.311388	PA1451	NA	conserved hypothetical protein	1344	448	46.6
PA14_30310	3020.07	0.562252	0.321416	1.7493	0.0802399	0.349041	PA2614	lolA	lipoprotein localization protein LolA	627	209	23.1
PA14_41760	144.843	0.561723	0.354635	1.58395	0.113206	0.404743	PA1763	NA	hypothetical protein	1026	342	37.4
PA14_00990	477.558	0.561575	0.331197	1.69559	0.0899633	0.367579	PA0082	tssA1	TssA1	1035	345	36.6
PA14_44680	4095.12	0.561263	0.294609	1.90511	0.0567653	0.304607	PA1527	NA	conserved hypothetical protein	3489	1163	131.6
PA14_66960	1199.61	0.560509	0.327353	1.71224	0.0868516	0.362419	PA5068	tatA	translocation protein TatA	249	83	9.2
PA14_49850	735.221	0.560093	0.375164	1.49293	0.135456	0.43595	PA1123	NA	hypothetical protein	321	107	12.2
PA14_41140	1267.76	0.55899	0.310691	1.79919	0.0719893	0.332475	PA1809	nppB	NppB	1083	361	39.6
PA14_59430	1152.01	0.558185	0.400344	1.39426	0.163238	0.476104	NA	NA	NA	NA	NA	NA
PA14_62170	1406.68	0.557442	0.336833	1.65495	0.0979343	0.380407	PA4697	NA	hypothetical protein	453	151	16.7
PA14_66080	3546.21	0.55648	0.337031	1.65113	0.0987129	0.381907	PA4997	msbA	transport protein MsbA	1812	604	66.4
PA14_15840	1572.77	0.553512	0.277301	1.99607	0.0459263	0.281883	PA3756	NA	hypothetical protein	501	167	18.8
PA14_30850	94.2076	0.553027	0.322077	1.71707	0.085967	0.361379	NA	NA	NA	NA	NA	NA
PA14_14500	2481.57	0.552848	0.299725	1.84452	0.0651081	0.32098	PA3828	lptF	Lipopolysaccharide export system permease protein LptF	1119	373	41.3
PA14_01430	117.265	0.551824	0.352224	1.56669	0.117188	0.412168	PA0117	NA	probable short chain dehydrogenase	729	243	27
PA14_55070	368.066	0.551809	0.38078	1.44915	0.147295	0.453409	NA	NA	NA	NA	NA	NA
PA14_17590	1051.32	0.551755	0.344027	1.60381	0.108756	0.397592	PA3612	NA	conserved hypothetical protein	222	74	8.4
PA14_55090	730.282	0.551512	0.371796	1.48337	0.137975	0.440082	NA	NA	NA	NA	NA	NA
PA14_04230	84.0979	0.551266	0.302209	1.82412	0.0681342	0.326798	PA0324	NA	probable permease of ABC transporter	789	263	28.7
PA14_67220	1036.62	0.551191	0.274884	2.00518	0.0449443	0.277618	PA5089	tle5b	type VI secretion phospholipase D effector Tle5b	2238	746	83.4
PA14_28760	251.642	0.551101	0.300596	1.83336	0.0667485	0.325062	NA	NA	NA	NA	NA	NA
PA14_56110	399.801	0.550912	0.327412	1.68263	0.0924474	0.37055	PA4319	NA	conserved hypothetical protein	981	327	36.4
PA14_51580	74.4731	0.550758	0.456114	1.2075	0.227239	0.547436	NA	NA	NA	NA	NA	NA
PA14_39710	32.0796	0.55007	0.423776	1.29802	0.194281	0.51392	PA1919	nrdG	class III (anaerobic) ribonucleoside-triphosphate reductase activating protein, 'activase', NrdG	699	233	25.7
PA14_19700	691.049	0.549502	0.25815	2.12862	0.0332861	0.2407	PA3430	NA	probable aldolase	780	260	28
PA14_15860	1747.91	0.549177	0.286468	1.91706	0.05523	0.301111	PA3754	NA	hypothetical protein	612	204	22.9
PA14_50240	3789.8	0.548417	0.323826	1.69356	0.0903498	0.367579	PA1096	NA	hypothetical protein	297	99	10.9
PA14_55040	117.69	0.548334	0.37479	1.46304	0.143455	0.449077	NA	NA	NA	NA	NA	NA
PA14_62670	169.32	0.548229	0.372698	1.47097	0.141298	0.44647	PA4737	NA	hypothetical protein	315	105	8.1
PA14_66480	3118.49	0.54792	0.304422	1.79987	0.0718815	0.332475	PA5028	NA	conserved hypothetical protein	768	256	28.6
PA14_45030	24.4994	0.547811	0.399001	1.37296	0.169766	0.483084	PA1499	NA	conserved hypothetical protein	1266	422	44.3
PA14_59960	2089.96	0.5476	0.365123	1.49977	0.133674	0.434536	PA0982	NA	hypothetical protein	549	183	19.9
PA14_52330	184.371	0.54728	0.286754	1.90853	0.0563225	0.30357	PA0922	NA	hypothetical protein	315	105	12.3
PA14_70070	961.77	0.547212	0.27881	1.96267	0.0496845	0.289838	PA5307	NA	hypothetical protein	2568	856	93
PA14_15580	16004.4	0.547022	0.344845	1.58628	0.112676	0.40468	NA	NA	NA	NA	NA	NA
PA14_15510	154.827	0.54696	0.292198	1.87188	0.0612231	0.312099	NA	NA	NA	NA	NA	NA
PA14_28000	872.103	0.546759	0.322658	1.69455	0.0901615	0.367579	PA2793	NA	hypothetical protein	1035	345	38.3
PA14_44190	27.9802	0.546632	0.451186	1.21155	0.225686	0.546668	PA1569	NA	probable major facilitator superfamily (MFS) transporter	1371	457	48.3
PA14_66970	574.271	0.54656	0.340241	1.60639	0.108189	0.396262	PA5069	tatB	translocation protein TatB	426	142	14.9
PA14_71360	224.229	0.546316	0.35497	1.53905	0.123792	0.420022	PA5406	NA	hypothetical protein	333	111	12.4
PA14_35810	6678.14	0.545488	0.286468	1.90419	0.0568858	0.304607	NA	NA	NA	NA	NA	NA
PA14_41060	543.764	0.54406	0.267439	2.03433	0.0419179	0.265296	PA1815	rnhA	ribonuclease H	447	149	16.7
PA14_13920	83.8517	0.540579	0.437773	1.23484	0.21689	0.537578	NA	NA	NA	NA	NA	NA
PA14_14430	220.952	0.539908	0.249605	2.16305	0.0305374	0.230177	PA3835	NA	hypothetical protein	351	117	12.1
PA14_34610	20.3029	0.539431	0.440488	1.22462	0.220719	0.541208	NA	NA	NA	NA	NA	NA
PA14_59800	1695.8	0.539428	0.319931	1.68607	0.0917815	0.369784	NA	NA	NA	NA	NA	NA
PA14_59940	918.522	0.539061	0.332663	1.62044	0.105138	0.390683	PA1459	NA	probable methyltransferase	1107	369	39
PA14_17600	1246.4	0.538929	0.32812	1.64248	0.100491	0.38446	PA3611	NA	hypothetical protein	411	137	15
PA14_58375	951.476	0.538492	0.34708	1.55149	0.120784	0.416643	PA4498	mdpA	metallo-dipeptidase aeruginosa, MdpA	1218	406	44.1
PA14_34990	289.958	0.537468	0.290333	1.85121	0.0641394	0.318589	PA2289	NA	conserved hypothetical protein	2133	711	78.2
PA14_32780	314.619	0.537242	0.297845	1.80376	0.0712682	0.332281	PA2463	NA	hypothetical protein	1698	566	63.5
PA14_52010	1098.31	0.537003	0.29334	1.83065	0.067153	0.325296	PA0947	NA	conserved hypothetical protein	705	235	26.8
PA14_29030	36.1678	0.536347	0.420311	1.27607	0.20193	0.520598	PA2716	NA	probable FMN oxidoreductase	1236	412	44.6
PA14_21830	275.526	0.535976	0.27981	1.9155	0.0554291	0.301505	NA	NA	NA	NA	NA	NA
PA14_35850	4531.66	0.535821	0.362789	1.47695	0.13969	0.443756	NA	NA	NA	NA	NA	NA
PA14_55380	45.6251	0.535427	0.409024	1.30904	0.190522	0.510967	PA0692	pdtB	phosphate depletion regulated TPS partner B, PdtB	1635	545	59.6
PA14_12560	1127.45	0.535359	0.31665	1.6907	0.0908945	0.367733	PA3966	NA	hypothetical protein	210	70	7.5
PA14_15430	151.209	0.535176	0.351611	1.52207	0.127992	0.425126	PA3867	NA	probable DNA invertase	576	192	21.5
PA14_55180	2605.48	0.534525	0.32913	1.62406	0.104364	0.390095	PA0705	migA	alpha-1,6-rhamnosyltransferase MigA	900	300	34.4
PA14_21380	8.43702	0.532049	0.480533	1.10721	0.268205	0.593392	PA3298	NA	hypothetical protein	303	101	11.1
PA14_53570	565.698	0.53196	0.383319	1.38777	0.165206	0.478499	NA	NA	NA	NA	NA	NA
PA14_57910	3134.11	0.530271	0.34356	1.54346	0.122719	0.419545	PA4459	lptC	Lipopolysaccharide export system protein LptC	573	191	21.4
PA14_16820	1506.32	0.530015	0.237903	2.22786	0.0258899	0.213121	PA3676	mexK	MexK	3078	1026	113.3
PA14_51740	3211.65	0.529408	0.367806	1.43937	0.150046	0.456704	PA0970	tolR	TolR protein	441	147	15.8
PA14_29390	1908.65	0.529023	0.274517	1.9271	0.0539666	0.298067	PA2685	vgrG4	VgrG4	2181	727	81.6
PA14_26390	126.66	0.527234	0.439007	1.20097	0.229763	0.550469	PA2913	NA	hypothetical protein	972	324	35.4
PA14_71910	3006.04	0.52701	0.293993	1.79259	0.0730382	0.334134	PA5447	wbpZ	glycosyltransferase WbpZ	1146	382	43.4
PA14_63110	139.923	0.526825	0.415993	1.26643	0.20536	0.525262	PA4773	speD2	SpeD2	483	161	17.3
PA14_56040	194.499	0.526414	0.246995	2.13128	0.0330661	0.240592	PA4312	NA	conserved hypothetical protein	762	254	29.5
PA14_51500	284.446	0.526223	0.299503	1.75699	0.0789202	0.345616	PA0989	NA	hypothetical protein	561	187	21.4
PA14_59240	155.312	0.525769	0.271514	1.93643	0.0528147	0.296064	NA	NA	NA	NA	NA	NA
PA14_63660	45.5737	0.525453	0.373607	1.40643	0.159595	0.471124	PA4816	NA	hypothetical protein	1236	412	46.1
PA14_59480	866.541	0.52531	0.357593	1.46901	0.141829	0.44697	NA	NA	NA	NA	NA	NA
PA14_59380	2382.85	0.525105	0.373765	1.40491	0.160049	0.47151	NA	NA	NA	NA	NA	NA
PA14_17490	3963.54	0.524737	0.404418	1.29751	0.194455	0.51392	PA3621	fdxA	ferredoxin I	324	108	12.2
PA14_07950	558.563	0.524189	0.342972	1.52837	0.12642	0.422993	PA0610	prtN	transcriptional regulator PrtN	315	105	11.5
PA14_69170	246.878	0.523131	0.275796	1.8968	0.0578539	0.30599	PA5238	NA	probable O-antigen acetylase	1989	663	73.7
PA14_32790	17469.9	0.522932	0.28163	1.8568	0.0633393	0.316978	PA2462	NA	hypothetical protein	16884	5628	573.2
PA14_35740	2208.53	0.521881	0.36947	1.41251	0.157799	0.468555	NA	NA	NA	NA	NA	NA
PA14_14450	870.589	0.521867	0.374056	1.39516	0.162968	0.476104	PA3833	NA	hypothetical protein	369	123	13.5
PA14_49620	4.74158	0.521801	0.506989	1.02922	0.303378	0.627761	PA1143	NA	hypothetical protein	654	218	24.4
PA14_67790	1423.72	0.521352	0.291901	1.78606	0.0740895	0.336049	PA5133	NA	conserved hypothetical protein	1287	429	47.3
PA14_08150	488.42	0.520923	0.240377	2.16711	0.0302267	0.22964	PA0628	NA	conserved hypothetical protein	990	330	35.8
PA14_12700	218.357	0.520829	0.250299	2.08083	0.0374495	0.250895	PA3955	NA	hypothetical protein	657	219	24.4
PA14_59700	114.912	0.519429	0.341844	1.51949	0.128639	0.42651	NA	NA	NA	NA	NA	NA
PA14_03840	230.997	0.519366	0.305319	1.70106	0.0889316	0.36639	PA0294	aguR	transcriptional regulator AguR	666	222	24.4
PA14_67620	50.3327	0.518798	0.337077	1.53911	0.123778	0.420022	PA5120	NA	hypothetical protein	405	135	15.6
PA14_27640	81.089	0.518709	0.337776	1.53566	0.124622	0.420834	NA	NA	NA	NA	NA	NA
PA14_57940	7344.87	0.51844	0.333535	1.55438	0.120094	0.416187	PA4462	rpoN	RNA polymerase sigma-54 factor	1494	498	56.1
PA14_35720	1216.37	0.518166	0.383313	1.35181	0.176436	0.495007	NA	NA	NA	NA	NA	NA
PA14_45590	6892.41	0.517273	0.338225	1.52937	0.126172	0.422647	PA1458	NA	probable two-component sensor	2262	754	79.7
PA14_65310	9293.49	0.517237	0.272376	1.89898	0.0575669	0.30599	PA4944	hfq	Hfq	249	83	9.1
PA14_05650	27.2914	0.516439	0.435561	1.18569	0.235746	0.556828	PA0435	NA	hypothetical protein	1479	493	56.1
PA14_38430	4228.16	0.516034	0.368262	1.40127	0.161133	0.472742	PA2016	liuR	regulator of liu genes	405	135	15.6
PA14_01020	5698.35	0.516034	0.239752	2.15236	0.0313691	0.232385	PA0084	tssC1	TssC1	1497	499	55.8
PA14_41390	4626.44	0.5159	0.354101	1.45693	0.145136	0.45143	PA1793	ppiB	peptidyl-prolyl cis-trans isomerase B	498	166	18.1
PA14_72340	2221.93	0.515578	0.363891	1.41685	0.156528	0.467001	PA5479	gltP	proton-glutamate symporter	1335	445	47.6
PA14_55410	397.717	0.514022	0.371115	1.38507	0.16603	0.47875	PA0688	lapA	low-molecular-weight alkaline phosphatase A, LapA	1107	369	37.9
PA14_03870	2373.73	0.513682	0.288903	1.77804	0.0753967	0.33941	PA0297	spuA	probable glutamine amidotransferase	753	251	26.5
PA14_19950	1309.55	0.513507	0.316372	1.62311	0.104565	0.390095	PA3413	NA	conserved hypothetical protein	267	89	10.2
PA14_05660	3887.8	0.513206	0.330847	1.55119	0.120856	0.416643	PA0436	NA	probable transcriptional regulator	621	207	23.7
PA14_52160	1636.68	0.513156	0.324482	1.58146	0.113772	0.40528	PA0935	NA	conserved hypothetical protein	831	277	31.2
PA14_56930	443.288	0.511777	0.304339	1.6816	0.0926456	0.370631	PA4379	warA	WarA	684	228	26.2
PA14_48920	22.4974	0.511733	0.444424	1.15145	0.249545	0.573278	PA0725	NA	hypothetical protein of bacteriophage Pf1	357	119	13.1
PA14_42990	1632.7	0.511661	0.308322	1.6595	0.0970147	0.378619	PA1661	hsiH2	HsiH2	1008	336	38.5
PA14_59410	1461.35	0.511585	0.397355	1.28748	0.197928	0.516617	NA	NA	NA	NA	NA	NA
PA14_28460	431.403	0.511442	0.259607	1.97006	0.0488313	0.288738	NA	NA	NA	NA	NA	NA
PA14_25420	389.466	0.511411	0.249981	2.0458	0.0407763	0.261944	PA2989	NA	hypothetical protein	765	255	28.4
PA14_09470	29385.7	0.510463	0.387315	1.31795	0.18752	0.508233	PA4211	phzB1	probable phenazine biosynthesis protein	489	163	18.9
PA14_25030	923.159	0.510166	0.338357	1.50777	0.131613	0.431713	PA3018	NA	hypothetical protein	687	229	26.4
PA14_28770	2654.87	0.510113	0.368919	1.38272	0.16675	0.480075	NA	NA	NA	NA	NA	NA
PA14_43110	2654.62	0.509599	0.275267	1.85129	0.0641279	0.318589	PA1655	NA	probable glutathione S-transferase	603	201	22.7
PA14_29620	375.35	0.509228	0.371678	1.37008	0.170662	0.484455	PA2665	fhpR	Transcriptional activator of P. aeruginosa flavohemoglobin, FhpR	1554	518	57.4
PA14_13890	146.141	0.509011	0.31935	1.5939	0.110959	0.402978	PA3868	NA	hypothetical protein	1011	337	38.3
PA14_68890	115.94	0.50851	0.393821	1.29122	0.196627	0.516617	PA5216	NA	probable permease of ABC iron transporter	1620	540	58.5
PA14_69230	15722.8	0.508449	0.322392	1.57712	0.114769	0.407496	PA5242	ppk	polyphosphate kinase	2211	737	83.2
PA14_26450	47.1875	0.507923	0.341409	1.48772	0.136824	0.438226	PA2910	NA	conserved hypothetical protein	570	190	19.7
PA14_57460	7304.3	0.507485	0.329488	1.54022	0.123506	0.420018	PA4421	NA	conserved hypothetical protein	456	152	17.1
PA14_11730	20.9765	0.506981	0.413049	1.22741	0.219668	0.539955	NA	NA	NA	NA	NA	NA
PA14_14690	913.811	0.506496	0.299212	1.69277	0.0904997	0.367579	PA3817	NA	probable methyltransferase	774	258	28.5
PA14_51980	415.677	0.506495	0.276572	1.83133	0.0670513	0.325296	PA0950	NA	probable arsenate reductase	354	118	12.8
PA14_24245	994.794	0.506397	0.245026	2.06671	0.0387619	0.256162	PA3085	NA	hypothetical protein	264	88	10
PA14_53000	8311.29	0.506379	0.301019	1.68222	0.0925268	0.37055	PA0871	phhB	pterin-4-alpha-carbinolamine dehydratase	357	119	13.3
PA14_72010	2299.26	0.505983	0.281811	1.79547	0.0725789	0.33294	PA5455	NA	putative glycosyltransferase	1629	543	61
PA14_69660	582.785	0.505367	0.317756	1.59042	0.111739	0.404199	PA5276	lppL	Lipopeptide LppL precursor	141	47	5.1
PA14_50760	32.0371	0.50454	0.393963	1.28068	0.200307	0.518702	PA1052	NA	conserved hypothetical protein	1146	382	38.6
PA14_18500	692.563	0.504432	0.323123	1.56111	0.118497	0.413908	PA3545	algG	alginate-c5-mannuronan-epimerase AlgG	1632	544	59.8
PA14_19170	393.092	0.504361	0.338674	1.48922	0.136428	0.43768	PA3472	NA	hypothetical protein	597	199	21.9
PA14_59540	258.39	0.504095	0.325589	1.54826	0.121561	0.417494	NA	NA	NA	NA	NA	NA
PA14_28870	806.549	0.503291	0.315011	1.59769	0.110111	0.401793	PA1938	NA	conserved hypothetical protein	822	274	31.9
PA14_51780	2571.98	0.503082	0.324896	1.54844	0.121517	0.417494	PA0967	ruvB	Holliday junction DNA helicase RuvB	1059	353	38.9
PA14_34940	38.6037	0.502953	0.456004	1.10296	0.270046	0.593755	PA2292	NA	hypothetical protein	282	94	10.7
PA14_30350	492.113	0.502473	0.288173	1.74365	0.0812204	0.351705	PA2610	NA	conserved hypothetical protein	975	325	37.4
PA14_41680	2824.46	0.502278	0.34379	1.461	0.144016	0.449886	PA1769	NA	conserved hypothetical protein	825	275	31.1
PA14_00130	269.068	0.50209	0.361947	1.38719	0.165383	0.478504	PA0012	NA	hypothetical protein	267	89	9.8
PA14_38170	174.042	0.501539	0.307734	1.62978	0.103148	0.38927	PA2038	NA	hypothetical protein	315	105	11.7
PA14_10740	254.238	0.499396	0.358464	1.39316	0.163572	0.476265	PA4114	NA	lysine decarboxylase	510	170	18.9
PA14_06940	130.714	0.499172	0.275023	1.81502	0.0695209	0.330071	PA0532	NA	hypothetical protein	507	169	18.8
PA14_28920	713.121	0.498891	0.265848	1.8766	0.0605723	0.311388	PA2725	NA	probable chaperone	1884	628	68.8
PA14_51670	888.04	0.498715	0.274068	1.81968	0.068808	0.329219	PA0976	NA	conserved hypothetical protein	675	225	23.9
PA14_36450	68.6431	0.497985	0.42347	1.17596	0.23961	0.561943	PA2176	NA	hypothetical protein	591	197	20.9
PA14_40710	592.957	0.497731	0.345127	1.44217	0.149255	0.455325	PA1840	NA	hypothetical protein	363	121	13.8
PA14_67900	636.033	0.497689	0.337762	1.47349	0.140619	0.445738	NA	NA	NA	NA	NA	NA
PA14_41110	2287.5	0.497678	0.257488	1.93282	0.053258	0.297735	PA1811	nppA1	NppA1	1830	610	70.1
PA14_24260	1351.03	0.497189	0.274799	1.80928	0.0704069	0.33144	PA3084	NA	hypothetical protein	801	267	30
PA14_64090	2045.28	0.496734	0.428489	1.15927	0.246347	0.569062	PA4846	aroQ1	3-dehydroquinate dehydratase	444	148	16.2
PA14_09910	87.1289	0.496205	0.314727	1.57662	0.114883	0.407496	PA4174	NA	probable transcriptional regulator	924	308	34.3
PA14_03300	911.197	0.494821	0.304232	1.62646	0.103852	0.390095	NA	NA	NA	NA	NA	NA
PA14_53880	33.1002	0.49416	0.426147	1.1596	0.246211	0.568974	PA0801	NA	hypothetical protein	1521	507	56.1
PA14_31050	2117.6	0.493991	0.326744	1.51186	0.130569	0.429255	NA	NA	NA	NA	NA	NA
PA14_59530	241.022	0.493827	0.296179	1.66733	0.0954495	0.376722	NA	NA	NA	NA	NA	NA
PA14_50420	684.909	0.493165	0.344049	1.43342	0.151739	0.458937	PA1083	flgH	flagellar L-ring protein precursor FlgH	696	232	24.5
PA14_17190	4545.44	0.492739	0.31058	1.58652	0.112622	0.40468	PA3645	fabZ	(3R)-hydroxymyristoyl-[acyl carrier protein] dehydratase	441	147	16.8
PA14_57720	2031.29	0.492719	0.342059	1.44045	0.14974	0.456568	PA4443	cysD	ATP sulfurylase small subunit	918	306	35.5
PA14_59440	743.735	0.492699	0.368886	1.33564	0.181667	0.500663	NA	NA	NA	NA	NA	NA
PA14_36350	101.119	0.492648	0.355559	1.38556	0.165882	0.47856	PA2189	NA	hypothetical protein	555	185	20.5
PA14_30240	1129.54	0.492591	0.39558	1.24524	0.213045	0.533826	PA2619	infA	initiation factor	219	73	8.3
PA14_19010	165.717	0.491905	0.28596	1.72019	0.0853977	0.360472	PA3485	tsi3	Tsi3	438	146	15.8
PA14_21260	10226.7	0.491658	0.364669	1.34823	0.177584	0.495911	NA	NA	NA	NA	NA	NA
PA14_46370	164.154	0.490894	0.363018	1.35226	0.176293	0.494908	PA1396	NA	probable two-component sensor	1623	541	60.4
PA14_30930	6.66435	0.490752	0.508187	0.965692	0.334198	0.650896	NA	NA	NA	NA	NA	NA
PA14_41690	1386.4	0.490686	0.304829	1.60971	0.107461	0.394339	PA1768	NA	hypothetical protein	540	180	19.7
PA14_53620	128.57	0.490593	0.439798	1.1155	0.264638	0.590082	PA0826	NA	hypothetical protein	639	213	25
PA14_56640	45.215	0.490523	0.373565	1.31309	0.189154	0.509439	PA4355	pyeM	PyeM	1167	389	39.9
PA14_50460	1064.06	0.490428	0.336298	1.45831	0.144754	0.45091	PA1079	flgD	flagellar basal-body rod modification protein FlgD	714	238	24.9
PA14_35600	144.742	0.49008	0.326422	1.50137	0.13326	0.434435	PA2242	pslL	hypothetical protein	1068	356	39.9
PA14_37570	395.108	0.489737	0.376052	1.30231	0.19281	0.513579	PA2083	NA	probable ring-hydroxylating dioxygenase subunit	1275	425	47.6
PA14_22490	84.1802	0.488071	0.298735	1.63379	0.102302	0.387833	PA3223	azoR3	AzoR3, azoreductase 3	642	214	23.9
PA14_57680	772.709	0.488022	0.253323	1.92648	0.0540441	0.298067	PA4440	NA	hypothetical protein	630	210	22.3
PA14_23670	342.092	0.48752	0.324494	1.5024	0.132994	0.433807	PA3127	NA	hypothetical protein	804	268	29.4
PA14_01730	21423.6	0.487436	0.288042	1.69224	0.0905998	0.367579	PA0141	NA	conserved hypothetical protein	897	299	34.4
PA14_48910	196.713	0.487173	0.384673	1.26646	0.205349	0.525262	PA0726	NA	hypothetical protein of bacteriophage Pf1	1275	425	46.7
PA14_13240	76.4694	0.48699	0.317183	1.53536	0.124696	0.420839	PA3917	moaD	molybdopterin converting factor, small subunit	252	84	9.2
PA14_13580	594.405	0.486077	0.289151	1.68105	0.0927529	0.370631	PA3891	opuCA	OpuC ABC transporter, ATP-binding protein, OpuCA	1164	388	43.3
PA14_10830	593.801	0.48586	0.283706	1.71255	0.0867959	0.362419	NA	NA	NA	NA	NA	NA
PA14_15820	181.9	0.485505	0.387462	1.25304	0.210191	0.531843	PA3758	NA	probable N-acetylglucosamine-6-phosphate deacetylase	1092	364	38.8
PA14_08340	1503.42	0.485494	0.31522	1.54018	0.123518	0.420018	PA0649	trpG	anthranilate synthase component II	606	202	22
PA14_49910	517.455	0.484887	0.324901	1.49241	0.135591	0.43595	PA1118	NA	hypothetical protein	684	228	25.6
PA14_01130	452.978	0.484598	0.35193	1.37697	0.16852	0.482092	NA	NA	NA	NA	NA	NA
PA14_57440	602.807	0.484535	0.2826	1.71456	0.0864262	0.361678	PA4419	ftsL	cell division protein FtsL	294	98	11.1
PA14_52120	452.738	0.484131	0.329642	1.46866	0.141925	0.44697	NA	NA	NA	NA	NA	NA
PA14_36850	6.06806	0.482836	0.503544	0.958876	0.337621	0.652853	PA2143	NA	hypothetical protein	288	96	10.8
PA14_56090	2030.53	0.482591	0.274541	1.75781	0.0787795	0.345518	PA4317	NA	hypothetical protein	738	246	26.7
PA14_18650	2775.84	0.482522	0.289614	1.66609	0.0956958	0.376722	PA3533	grxD	GrxD	327	109	11.8
PA14_66875	6986.65	0.482508	0.335629	1.43762	0.150542	0.457328	PA5060	phaF	polyhydroxyalkanoate synthesis protein PhaF	930	310	30.6
PA14_44590	451.333	0.48109	0.274388	1.75332	0.0795469	0.34706	PA1535	NA	citronellyl-CoA dehydrogenase	1149	383	42
PA14_15630	168.56	0.480644	0.277169	1.73412	0.0828968	0.354008	NA	NA	NA	NA	NA	NA
PA14_30840	1287.87	0.480482	0.261306	1.83877	0.0659489	0.323759	PA2571	NA	probable two-component sensor	1413	471	51.8
PA14_30490	57.133	0.480195	0.306778	1.56528	0.117516	0.412827	PA2598	NA	hypothetical protein	1083	361	39.3
PA14_24580	223.654	0.480123	0.27112	1.77089	0.0765789	0.340208	PA3056	NA	hypothetical protein	477	159	18.1
PA14_59320	247.346	0.479822	0.35933	1.33532	0.181771	0.500663	NA	NA	NA	NA	NA	NA
PA14_16110	298.313	0.479251	0.340927	1.40573	0.159805	0.471242	NA	NA	NA	NA	NA	NA
PA14_44360	22226.1	0.478616	0.403782	1.18533	0.235886	0.556828	PA1555	ccoP2	Cytochrome c oxidase, cbb3-type, CcoP subunit	927	309	33.8
PA14_58990	277.628	0.47816	0.364446	1.31202	0.189513	0.509439	NA	NA	NA	NA	NA	NA
PA14_08260	243.503	0.477892	0.248834	1.92052	0.0547919	0.299714	PA0638	NA	probable bacteriophage protein	696	232	25.3
PA14_36980	22.8296	0.476661	0.442562	1.07705	0.281459	0.606669	PA2134	NA	hypothetical protein	573	191	20.6
PA14_54970	281.431	0.476129	0.339828	1.40109	0.161188	0.472742	NA	NA	NA	NA	NA	NA
PA14_04700	1317.96	0.475302	0.294378	1.6146	0.106398	0.392408	PA0360	NA	hypothetical protein	987	329	35.9
PA14_03160	801.032	0.474907	0.340575	1.39443	0.163189	0.476104	PA0256	NA	hypothetical protein	933	311	33.5
PA14_57130	4197.06	0.474753	0.384756	1.23391	0.217238	0.538211	PA4395	NA	conserved hypothetical protein	480	160	18
PA14_69520	3892.06	0.474671	0.328912	1.44315	0.148977	0.455191	NA	NA	NA	NA	NA	NA
PA14_16200	324.461	0.474524	0.249359	1.90297	0.0570441	0.305175	PA3727	NA	hypothetical protein	693	231	26.5
PA14_07990	57.5465	0.473163	0.324556	1.45788	0.144875	0.45091	PA0614	NA	hypothetical protein	450	150	15.5
PA14_48810	420.057	0.472134	0.273695	1.72504	0.0845206	0.358435	PA1197	NA	hypothetical protein	771	257	27.7
PA14_33300	3515.54	0.471864	0.362191	1.30281	0.192641	0.513579	NA	NA	NA	NA	NA	NA
PA14_45830	432.028	0.471715	0.345208	1.36647	0.171792	0.486717	PA1441	NA	putative flagellar hook-length control protein FliK	1284	428	44.2
PA14_25580	1775.17	0.471218	0.203793	2.31224	0.0207643	0.189539	PA2975	rluC	ribosomal large subunit pseudouridine synthase C	957	319	35.6
PA14_27430	19.7077	0.471165	0.447182	1.05363	0.292052	0.618176	PA2835	NA	probable major facilitator superfamily (MFS) transporter	1593	531	56.8
PA14_47210	1325.61	0.471126	0.360032	1.30857	0.190681	0.510991	PA1317	cyoA	cytochrome o ubiquinol oxidase subunit II	996	332	36.6
PA14_11580	155.598	0.470835	0.288622	1.63132	0.102823	0.388797	PA4041	NA	hypothetical protein	1170	390	42.1
PA14_17000	29.913	0.470754	0.415331	1.13344	0.257029	0.582001	PA3661	NA	hypothetical protein	360	120	12.3
PA14_42280	45.4916	0.470111	0.351545	1.33727	0.181134	0.500087	PA1722	pscI	type III export protein PscI	339	113	12.2
PA14_16180	4691.02	0.469723	0.253007	1.85656	0.0633739	0.316978	PA3729	NA	conserved hypothetical protein	2067	689	75.9
PA14_14550	1921.59	0.468754	0.389299	1.2041	0.228553	0.549477	NA	NA	NA	NA	NA	NA
PA14_48900	1.56127	0.468718	0.440521	1.06401	0.287325	0.612425	NA	NA	NA	NA	NA	NA
PA14_33440	229.456	0.467544	0.258996	1.80522	0.0710402	0.332281	PA2417	NA	probable transcriptional regulator	939	313	34.3
PA14_07770	33115.4	0.46739	0.352158	1.32721	0.184438	0.504624	PA0595	lptD	LPS-assembly protein LptD	2775	925	104.3
PA14_15790	598.745	0.467101	0.340025	1.37372	0.169527	0.483084	PA3760	NA	N-Acetyl-D-Glucosamine phosphotransferase system transporter	2529	843	89.2
PA14_06620	339.27	0.46708	0.237257	1.96867	0.0489913	0.288738	PA0507	NA	probable acyl-CoA dehydrogenase	1797	599	64.3
PA14_61660	498.46	0.466935	0.286115	1.63198	0.102683	0.388797	PA4662	murI	glutamate racemase	798	266	28.3
PA14_19380	3464.26	0.466821	0.393846	1.18529	0.235904	0.556828	PA3458	NA	probable transcriptional regulator	474	158	17.6
PA14_25470	289.408	0.466699	0.290948	1.60406	0.108701	0.397592	PA2985	NA	hypothetical protein	534	178	20.7
PA14_46610	211.426	0.466536	0.31761	1.46889	0.141861	0.44697	NA	NA	NA	NA	NA	NA
PA14_33350	1678.52	0.466447	0.311443	1.4977	0.134212	0.434869	NA	NA	NA	NA	NA	NA
PA14_50280	5618.01	0.466349	0.336006	1.38792	0.165162	0.478499	PA1093	NA	hypothetical protein	372	124	13
PA14_40890	998.313	0.466326	0.29195	1.59728	0.110203	0.401876	PA1828	NA	probable short-chain dehydrogenase	768	256	26.9
PA14_61000	197.135	0.465336	0.291967	1.59379	0.110982	0.402978	PA4610	NA	hypothetical protein	435	145	15.6
PA14_32750	7.47205	0.464931	0.492778	0.943491	0.34543	0.657115	PA2465	NA	hypothetical protein	1149	383	43.1
PA14_59140	549.876	0.464848	0.36499	1.27359	0.202808	0.52171	NA	NA	NA	NA	NA	NA
PA14_08210	988.744	0.464797	0.225609	2.06019	0.0393804	0.258063	PA0633	NA	hypothetical protein	495	165	17.5
PA14_26870	124.177	0.464534	0.267207	1.73848	0.0821265	0.352653	PA2878	NA	hypothetical protein	642	214	24.1
PA14_42710	147.035	0.464377	0.418022	1.11089	0.266615	0.59216	PA2170	NA	hypothetical protein	210	70	7.5
PA14_50740	2093.32	0.464355	0.336649	1.37934	0.167789	0.481208	PA1053	NA	conserved hypothetical protein	465	155	15.6
PA14_32490	932.978	0.464171	0.345182	1.34471	0.178717	0.496804	PA2485	NA	hypothetical protein	279	93	9.6
PA14_70780	579.12	0.464061	0.263681	1.75993	0.0784189	0.344453	PA5363	NA	hypothetical protein	900	300	32.8
PA14_24220	1141.77	0.463607	0.301299	1.5387	0.123879	0.420022	PA3088	NA	conserved hypothetical protein	888	296	32.1
PA14_55760	527.734	0.46323	0.351572	1.3176	0.187638	0.508233	PA4291	NA	hypothetical protein	687	229	25.2
PA14_45050	22.5708	0.463076	0.418272	1.10712	0.268244	0.593392	PA1498	pykF	pyruvate kinase I	1434	478	51.5
PA14_36360	30.5425	0.462481	0.393834	1.1743	0.240274	0.562855	PA2187	NA	hypothetical protein	426	142	16.1
PA14_51480	182.03	0.462398	0.391915	1.17984	0.238063	0.559852	PA0991	hptA	Histidine phosphotransfer protein HptA	378	126	13.3
PA14_51070	52.9726	0.461837	0.341339	1.35302	0.17605	0.494464	PA1025	NA	probable porin	1251	417	46.5
PA14_57260	23845.4	0.461659	0.372364	1.2398	0.215048	0.536367	PA4406	lpxC	UDP-3-O-acyl-N-acetylglucosamine deacetylase	912	304	33.4
PA14_39560	294.917	0.460297	0.283592	1.6231	0.104568	0.390095	PA1930	NA	probable chemotaxis transducer	1296	432	47.8
PA14_39360	81.6756	0.459246	0.379217	1.21104	0.225881	0.546668	PA1945	NA	probable transcriptional regulator	1329	443	49.2
PA14_54960	109.163	0.45879	0.384124	1.19438	0.232329	0.553986	NA	NA	NA	NA	NA	NA
PA14_59930	71.9441	0.458622	0.365274	1.25556	0.209277	0.530346	NA	NA	NA	NA	NA	NA
PA14_54430	16191.2	0.458437	0.305786	1.49921	0.13382	0.434536	PA0762	algU	sigma factor AlgU	582	194	22.2
PA14_15590	13951.2	0.458218	0.344154	1.33143	0.183047	0.502991	NA	NA	NA	NA	NA	NA
PA14_35950	4.49298	0.457835	0.509439	0.898705	0.36881	0.675843	NA	NA	NA	NA	NA	NA
PA14_29490	211.104	0.457792	0.274952	1.66499	0.0959142	0.376893	PA2677	NA	probable type II secretion protein	1728	576	63.7
PA14_27890	10.6345	0.457177	0.478098	0.95624	0.338951	0.652853	PA2803	NA	hypothetical protein	744	248	26.7
PA14_62660	473.433	0.45706	0.315308	1.44957	0.14718	0.453409	PA4736	NA	hypothetical protein	294	98	11
PA14_25050	37.6429	0.456412	0.377449	1.2092	0.226585	0.546762	PA3016	NA	hypothetical protein	435	145	16.7
PA14_37130	104.761	0.45631	0.429249	1.06304	0.287762	0.612425	PA2122	NA	hypothetical protein	1137	379	43.9
PA14_30980	1611.72	0.455755	0.342615	1.33022	0.183444	0.503483	NA	NA	NA	NA	NA	NA
PA14_29200	123.526	0.455465	0.281404	1.61854	0.105546	0.391243	PA2702	tse2	Tse2	477	159	17.7
PA14_39460	747.715	0.455446	0.29313	1.55373	0.120248	0.416187	PA1940	NA	hypothetical protein	1140	380	42.8
PA14_21870	341.252	0.454806	0.280699	1.62026	0.105176	0.390683	PA3258	NA	hypothetical protein	1806	602	67.2
PA14_13230	329.072	0.454321	0.302337	1.5027	0.132917	0.433801	PA3918	moaC	molybdopterin biosynthetic protein C	483	161	17.3
PA14_55080	3565.16	0.454029	0.358293	1.2672	0.205083	0.525262	NA	NA	NA	NA	NA	NA
PA14_61060	1814.26	0.453915	0.379281	1.19678	0.231393	0.552957	PA4615	fprB	FprB	777	259	29.4
PA14_27590	2014.02	0.453799	0.2725	1.66532	0.0958494	0.376893	PA2820	NA	hypothetical protein	774	258	29
PA14_29590	2532.03	0.452966	0.268168	1.68912	0.0911973	0.368447	PA2667	mvaU	MvaU	354	118	13.4
PA14_55117	275.016	0.452051	0.31876	1.41815	0.156146	0.467001	PA0711	NA	hypothetical protein	507	169	17.8
PA14_24170	505.866	0.451903	0.357164	1.26526	0.20578	0.525785	PA3092	fadH1	2,4-dienoyl-CoA reductase FadH1	2040	680	73
PA14_62830	6685.75	0.451479	0.290316	1.55513	0.119916	0.416187	PA4748	tpiA	triosephosphate isomerase	756	252	25.6
PA14_00190	581.09	0.451367	0.26759	1.68679	0.0916445	0.369628	PA0018	fmt	methionyl-tRNA formyltransferase	945	315	33
PA14_66670	3509.21	0.450858	0.264739	1.70302	0.0885636	0.365778	PA5045	ponA	penicillin-binding protein 1A	2469	823	91.2
PA14_23070	8024.66	0.450847	0.277249	1.62614	0.10392	0.390095	PA3183	zwf	glucose-6-phosphate 1-dehydrogenase	1470	490	55.6
PA14_59770	1448.64	0.450585	0.384299	1.17249	0.241002	0.563838	PA4080	NA	probable response regulator	645	215	23.7
PA14_20940	814.082	0.450365	0.30318	1.48547	0.137419	0.439649	PA3334	acp3	Acp3	240	80	8.9
PA14_20600	1357.47	0.450348	0.262866	1.71323	0.0866711	0.362403	NA	NA	NA	NA	NA	NA
PA14_23720	770.713	0.450076	0.310463	1.44969	0.147144	0.453409	PA3123	NA	RidA subfamily protein	378	126	13.5
PA14_32160	34.842	0.449949	0.351826	1.2789	0.200934	0.518992	PA2512	antA	anthranilate dioxygenase large subunit	1395	465	52.5
PA14_21880	23703.2	0.449304	0.261981	1.71502	0.0863407	0.361678	PA3257	algO	AlgO	2097	699	78.2
PA14_00150	72.1823	0.449019	0.315643	1.42256	0.154865	0.464912	PA0014	NA	hypothetical protein	273	91	10
PA14_70060	461.058	0.448896	0.262062	1.71294	0.0867236	0.362403	PA5306	NA	conserved hypothetical protein	192	64	6.8
PA14_46850	104.246	0.447995	0.334844	1.33792	0.180923	0.499741	PA1347	NA	probable transcriptional regulator	693	231	26.3
PA14_00360	24.8822	0.4477	0.443565	1.00932	0.31282	0.63565	PA0030	cosX	CosX	924	308	33.9
PA14_25840	9233.73	0.447387	0.327786	1.36488	0.172292	0.48766	PA2953	NA	electron transfer flavoprotein-ubiquinone oxidoreductase	1656	552	59.9
PA14_66320	1874.9	0.447261	0.231481	1.93217	0.0533386	0.29786	PA5017	dipA	DipA	2700	900	101.3
PA14_05970	576.728	0.446631	0.395065	1.13052	0.258256	0.583419	PA0457	NA	hypothetical protein	525	175	19.4
PA14_08560	3710.09	0.446563	0.368445	1.21202	0.225505	0.546668	PA0668	tyrZ	tyrosyl-tRNA synthetase 2	1200	400	44.1
PA14_62680	1839.71	0.446479	0.451974	0.987843	0.32323	0.643248	PA4738	NA	conserved hypothetical protein	198	66	7.6
PA14_25860	8989.29	0.44559	0.292342	1.52421	0.127457	0.424782	PA2952	etfB	electron transfer flavoprotein beta-subunit	750	250	26.4
PA14_26770	577.169	0.444988	0.282863	1.57316	0.115682	0.409438	PA2884	NA	hypothetical protein	765	255	28.6
PA14_29500	33.9739	0.444671	0.402003	1.10614	0.268666	0.593446	PA2676	NA	probable type II secretion system protein	1188	396	42.6
PA14_62860	30255.3	0.444629	0.305998	1.45304	0.146211	0.452179	PA4751	ftsH	cell division protein FtsH	1920	640	70
PA14_43550	201.74	0.444582	0.287839	1.54455	0.122455	0.419335	PA1621	NA	probable hydrolase	813	271	30.5
PA14_69370	8312.58	0.44449	0.35461	1.25346	0.210038	0.531843	PA5253	algP	alginate regulatory protein AlgP	1059	353	34.5
PA14_49040	446.106	0.44407	0.296731	1.49654	0.134512	0.435117	PA1191	NA	hypothetical protein	594	198	23
PA14_43000	3234.63	0.443779	0.291479	1.52251	0.127882	0.425126	PA1660	hsiG2	HsiG2	1581	527	59.7
PA14_12920	46.4733	0.442606	0.354682	1.2479	0.212069	0.533323	PA3938	NA	probable periplasmic taurine-binding protein precursor	1014	338	35.9
PA14_66900	2551.82	0.442192	0.30408	1.45419	0.145893	0.452152	PA5063	ubiE	ubiquinone biosynthesis methyltransferase UbiE	771	257	28.3
PA14_03210	253.825	0.441366	0.272345	1.62061	0.105101	0.390683	PA0261	tli3	Type 6 lipase immunity, Tli3	498	166	18.4
PA14_27840	24.4831	0.440994	0.41092	1.07319	0.283188	0.607113	PA2807	NA	hypothetical protein	618	206	22.5
PA14_54700	99.3288	0.439007	0.30403	1.44396	0.14875	0.455191	PA0740	sdsA1	SDS hydrolase SdsA1	1977	659	72.6
PA14_34640	169.81	0.438932	0.331207	1.32525	0.185089	0.505748	PA2321	gntK	GntK	522	174	18.5
PA14_15930	371.111	0.438567	0.266929	1.64301	0.100381	0.38446	PA3748	NA	conserved hypothetical protein	1293	431	47.9
PA14_52910	14.722	0.438315	0.48921	0.895966	0.370271	0.677439	PA0878	NA	hypothetical protein	828	276	30.5
PA14_20750	8356.91	0.437481	0.296468	1.47564	0.14004	0.444626	PA3349	NA	probable chemotaxis protein	933	311	34.4
PA14_69795	1273.31	0.437392	0.337269	1.29687	0.194677	0.51392	PA5287	amtB	ammonium transporter AmtB	1329	443	45.8
PA14_66610	1479.48	0.437089	0.313836	1.39273	0.163701	0.476265	PA5039	aroK	shikimate kinase	519	173	19.2
PA14_34260	9.7819	0.437007	0.47824	0.913782	0.360831	0.668987	PA2351	NA	probable permease of ABC transporter	654	218	23.3
PA14_22290	956.445	0.435806	0.256685	1.69783	0.0895406	0.367579	PA3239	NA	conserved hypothetical protein	804	268	30.4
PA14_04250	81.6612	0.435787	0.416501	1.0463	0.29542	0.620384	PA0326	NA	probable ATP-binding component of ABC transporter	1050	350	37.9
PA14_27830	36.3557	0.435384	0.416519	1.04529	0.295887	0.620673	PA2808	ptrA	Pseudomonas type III repressor A	192	64	6.8
PA14_46570	1219.13	0.435256	0.33767	1.289	0.197399	0.516617	NA	NA	NA	NA	NA	NA
PA14_51960	773.373	0.43503	0.311259	1.39765	0.162219	0.47503	PA0951	NA	probable ribonuclease	1236	412	46.2
PA14_59000	102.335	0.434368	0.400898	1.08349	0.278592	0.603013	NA	NA	NA	NA	NA	NA
PA14_70400	1481.73	0.434036	0.291617	1.48838	0.136651	0.438154	PA5333	NA	conserved hypothetical protein	372	124	13.6
PA14_43140	93.9838	0.433938	0.337124	1.28718	0.198033	0.516617	PA1653	NA	probable transcriptional regulator	477	159	17.6
PA14_03880	5551.5	0.433757	0.329092	1.31804	0.18749	0.508233	PA0298	spuB	Glutamylpolyamine synthetase	1359	453	51
PA14_52340	65.8966	0.433483	0.30612	1.41605	0.15676	0.467001	PA0921	NA	hypothetical protein	360	120	12.8
PA14_28530	343.675	0.433478	0.252516	1.71664	0.0860455	0.361379	PA2751	NA	conserved hypothetical protein	900	300	33.4
PA14_31620	59.4981	0.433463	0.356994	1.2142	0.22467	0.545975	PA2548	NA	hypothetical protein	1395	465	51
PA14_12180	134.741	0.432929	0.370103	1.16975	0.242101	0.565186	PA3990	NA	conserved hypothetical protein	153	51	5.7
PA14_22540	155.456	0.432578	0.298022	1.4515	0.146642	0.45243	NA	NA	NA	NA	NA	NA
PA14_32220	10.7849	0.431484	0.495697	0.870459	0.38405	0.689072	PA2509	catB	muconate cycloisomerase I	1122	374	40
PA14_12570	562.137	0.431436	0.33653	1.28202	0.199837	0.518175	PA3965	NA	probable transcriptional regulator	510	170	19.3
PA14_41220	44378.3	0.431357	0.308849	1.39666	0.162516	0.475662	PA1803	lon	Lon protease	2397	799	88.6
PA14_72450	6698.76	0.430455	0.347363	1.23921	0.215269	0.536367	PA5489	dsbA	thiol:disulfide interchange protein DsbA	636	212	23.4
PA14_17470	7148.38	0.429499	0.40847	1.05148	0.293038	0.618656	PA3623	NA	conserved hypothetical protein	894	298	30.8
PA14_69110	342.802	0.429471	0.333243	1.28876	0.197482	0.516617	PA5234	NA	probable oxidoreductase	978	326	34
PA14_72580	407.754	0.42937	0.458085	0.937316	0.348596	0.660557	PA5500	znuC	zinc transport protein ZnuC	810	270	29.2
PA14_29300	50.8752	0.4288	0.446943	0.959406	0.337354	0.652807	PA2692	NA	probable transcriptional regulator	525	175	19.1
PA14_02520	1131	0.428458	0.41861	1.02352	0.30606	0.630655	PA0200	NA	hypothetical protein	213	71	7.8
PA14_24560	271.397	0.427458	0.292778	1.46001	0.144287	0.449886	PA3058	pelG	PelG	1371	457	51.6
PA14_40570	181.59	0.427318	0.282552	1.51235	0.130445	0.429087	PA1851	NA	hypothetical protein	1206	402	44.8
PA14_10480	1345.28	0.427219	0.375702	1.13712	0.255488	0.580377	PA4135	NA	probable transcriptional regulator	423	141	16.4
PA14_11510	733.27	0.426981	0.267749	1.59471	0.110778	0.402978	PA4047	ribA	GTP cyclohydrolase II	618	206	22.1
PA14_55020	162.71	0.426952	0.307405	1.38889	0.164866	0.477987	NA	NA	NA	NA	NA	NA
PA14_30180	14497.8	0.426564	0.352471	1.21021	0.226198	0.546668	PA2624	idh	isocitrate dehydrogenase	2226	742	81.6
PA14_07680	17373.2	0.424783	0.333164	1.275	0.20231	0.521119	PA0588	NA	conserved hypothetical protein	1923	641	73.7
PA14_58080	757.93	0.42465	0.309258	1.37312	0.169714	0.483084	PA4475	NA	conserved hypothetical protein	849	283	30.7
PA14_64810	8.2857	0.424153	0.508577	0.834001	0.40428	0.702724	PA4905	vanB	vanillate O-demethylase oxidoreductase	954	318	34.7
PA14_54920	1942.74	0.42385	0.315124	1.34502	0.178617	0.496804	NA	NA	NA	NA	NA	NA
PA14_53490	1246.4	0.423801	0.349625	1.21216	0.225452	0.546668	PA0834	NA	conserved hypothetical protein	915	305	35.2
PA14_07440	147.611	0.422697	0.366272	1.15405	0.248479	0.571501	PA0573	NA	hypothetical protein	336	112	12.5
PA14_53550	17.9201	0.422456	0.447114	0.944851	0.344735	0.656574	PA0828	NA	probable transcriptional regulator	684	228	24.9
PA14_49810	314.005	0.422275	0.274652	1.53749	0.124173	0.420778	PA1126	NA	hypothetical protein	588	196	21.8
PA14_51280	687.403	0.421782	0.250742	1.68214	0.0925423	0.37055	PA1009	NA	hypothetical protein	558	186	20.6
PA14_68930	190.263	0.421746	0.323045	1.30554	0.191711	0.512105	PA5219	NA	hypothetical protein	1194	398	42
PA14_23520	236.137	0.421672	0.246818	1.70843	0.0875563	0.363801	PA3137	NA	probable major facilitator superfamily (MFS) transporter	1500	500	53.7
PA14_41960	1314.66	0.421641	0.338356	1.24615	0.21271	0.533785	PA1747	NA	hypothetical protein	189	63	6.7
PA14_55170	392.929	0.421347	0.266095	1.58345	0.113319	0.404824	PA0706	cat	chloramphenicol acetyltransferase	639	213	23.5
PA14_21640	1012.89	0.421158	0.297641	1.41499	0.157073	0.467458	PA3277	NA	probable short-chain dehydrogenase	813	271	29.3
PA14_31160	9.15655	0.420558	0.50804	0.827804	0.407781	0.706713	NA	NA	NA	NA	NA	NA
PA14_20840	454.162	0.420416	0.274778	1.53002	0.126012	0.422595	PA3342	NA	hypothetical protein	1017	339	38.8
PA14_00020	11419.9	0.420334	0.292696	1.43608	0.15098	0.457956	PA0002	dnaN	DNA polymerase III, beta chain	1104	368	40.7
PA14_00470	1472.09	0.419431	0.319021	1.31475	0.188595	0.509373	PA0038	NA	hypothetical protein	216	72	7.9
PA14_28200	322.054	0.41844	0.384984	1.0869	0.27708	0.600853	PA2775	tsi4	Tsi4	438	146	15
PA14_36230	87.0246	0.417692	0.324577	1.28688	0.198135	0.516617	PA2202	NA	probable amino acid permease	678	226	24.1
PA14_57050	2188.93	0.417482	0.285129	1.46419	0.143143	0.449009	PA4389	NA	3-oxacyl-acyl carrier protein reductase	759	253	26.7
PA14_10010	107.486	0.417145	0.283958	1.46904	0.141822	0.44697	PA4165	NA	probable transcriptional regulator	1491	497	53.2
PA14_36300	1249.91	0.417017	0.351716	1.18566	0.235756	0.556828	PA2196	NA	TetR family transcriptional regulator	585	195	21.7
PA14_58610	414.336	0.415419	0.305019	1.36195	0.173215	0.489087	PA4517	NA	conserved hypothetical protein	1803	601	67.9
PA14_47820	353.965	0.415249	0.30232	1.37354	0.169585	0.483084	PA1269	NA	probable transcriptional regulator	669	223	24.9
PA14_00280	2093.54	0.415104	0.327315	1.26821	0.204723	0.525143	PA0024	hemF	coproporphyrinogen III oxidase, aerobic	918	306	34.8
PA14_01140	425.137	0.414805	0.248262	1.67083	0.0947546	0.375377	PA0093	tse6	Tse6	1293	431	44.7
PA14_69010	783.352	0.414689	0.254175	1.63151	0.102783	0.388797	PA5225	NA	hypothetical protein	555	185	19.4
PA14_34680	179.896	0.414622	0.240135	1.72662	0.0842363	0.358157	PA2317	NA	probable oxidoreductase	1299	433	47.9
PA14_37430	24.522	0.414509	0.425092	0.975103	0.329509	0.647518	PA2093	NA	probable sigma-70 factor, ECF subfamily	510	170	19.3
PA14_39200	154.643	0.414175	0.295714	1.40059	0.161337	0.472919	PA1958	NA	probable transporter	576	192	21.4
PA14_03920	11265.6	0.413215	0.378542	1.0916	0.275011	0.598143	PA0300	spuD	polyamine transport protein	1104	368	40.6
PA14_50060	184.061	0.413197	0.318184	1.29861	0.194078	0.51392	PA1107	roeA	RoeA	1197	399	44.4
PA14_50380	901.513	0.412678	0.278372	1.48247	0.138215	0.440082	PA1085	flgJ	flagellar protein FlgJ	1203	401	43.2
PA14_24730	1823.64	0.41264	0.253445	1.62813	0.103498	0.38992	PA3043	NA	conserved hypothetical protein	1332	444	50.1
PA14_57490	999.1	0.412423	0.273174	1.50974	0.131109	0.430303	PA4424	NA	conserved hypothetical protein	378	126	14.3
PA14_20820	526.121	0.412296	0.306852	1.34363	0.179067	0.496963	PA3343	hsbD	diguanylate cyclase HsbD	1170	390	43.6
PA14_54940	917.717	0.412205	0.3177	1.29747	0.19447	0.51392	NA	NA	NA	NA	NA	NA
PA14_03100	54.8061	0.411762	0.313885	1.31183	0.189579	0.509439	PA0251	NA	hypothetical protein	642	214	24.2
PA14_41130	4323.93	0.410904	0.25256	1.62696	0.103747	0.390018	PA1810	nppA2	NppA2	1848	616	70.5
PA14_53340	1168.69	0.409781	0.367882	1.11389	0.265326	0.590714	PA0845	cerN	CerN	2013	671	73.4
PA14_04660	437.769	0.409565	0.254194	1.61123	0.10713	0.393741	PA0356	NA	hypothetical protein	825	275	30.4
PA14_58810	365.642	0.408957	0.307603	1.3295	0.183684	0.503558	PA4532	NA	hypothetical protein	690	230	25.8
PA14_57070	518.938	0.408921	0.249938	1.63609	0.101821	0.387263	PA4391	NA	hypothetical protein	1002	334	38.3
PA14_35040	11.5398	0.408804	0.459235	0.890186	0.373366	0.679714	PA2284	NA	hypothetical protein	672	224	23.6
PA14_33780	933.806	0.408725	0.240079	1.70246	0.0886684	0.36582	PA2388	fpvR	FpvR	996	332	37
PA14_29650	158.343	0.40866	0.392818	1.04033	0.298188	0.623269	PA2663	ppyR	psl and pyoverdine operon regulator, PpyR	258	86	9.3
PA14_33370	89.4949	0.408172	0.389685	1.04744	0.294896	0.620384	PA2422	NA	hypothetical protein	315	105	11.2
PA14_45810	545.753	0.407812	0.338935	1.20322	0.228893	0.550058	PA1442	NA	conserved hypothetical protein	522	174	18.8
PA14_29550	42.6435	0.407516	0.355957	1.14485	0.252273	0.577048	PA2671	NA	hypothetical protein	1080	360	39.4
PA14_24780	88.604	0.406877	0.425617	0.955971	0.339087	0.652853	PA3039	NA	probable transporter	1383	461	48.5
PA14_55150	212.654	0.405997	0.312954	1.29731	0.194525	0.51392	PA0708	NA	probable transcriptional regulator	855	285	31.5
PA14_25180	6516.58	0.405817	0.379478	1.06941	0.284886	0.609859	PA3006	psrA	transcriptional regulator PsrA	702	234	25.8
PA14_40370	298.974	0.405801	0.284502	1.42635	0.153766	0.462616	PA1865	NA	hypothetical protein	1680	560	64.5
PA14_21650	166.582	0.405553	0.380956	1.06457	0.287072	0.612425	PA3276	NA	hypothetical protein	423	141	16.4
PA14_00120	1511.3	0.404707	0.342397	1.18198	0.237213	0.558427	PA0011	htrB1	acyltransferase HtrB1	888	296	33
PA14_66040	150.015	0.404071	0.335044	1.20602	0.227809	0.548356	PA4994	NA	probable acyl-CoA dehydrogenase	1209	403	43.3
PA14_51290	1607.36	0.403985	0.34924	1.15676	0.247372	0.570079	PA1008	bcp	bacterioferritin comigratory protein	474	158	17.4
PA14_13250	106.89	0.403641	0.364773	1.10655	0.268487	0.593446	PA3916	moaE	molybdopterin converting factor, large subunit	453	151	16.7
PA14_44510	750.478	0.402897	0.356679	1.12958	0.258654	0.583419	PA1542	NA	hypothetical protein	837	279	32.7
PA14_60590	280.533	0.402648	0.299379	1.34494	0.178644	0.496804	PA4580	NA	conserved hypothetical protein	555	185	20.5
PA14_08640	998.927	0.402597	0.324364	1.24119	0.214536	0.535606	PA4278	NA	hypothetical protein	705	235	26.1
PA14_11990	18.2883	0.402065	0.431428	0.93194	0.351368	0.662164	PA4008	NA	probable hydrolase	1224	408	45
PA14_27200	156.414	0.400926	0.29814	1.34476	0.178704	0.496804	PA2852	earP	EarP	1131	377	42.8
PA14_31580	590.075	0.400859	0.4112	0.974852	0.329634	0.647518	PA2550	NA	probable acyl-CoA dehydrogenase	1230	410	45.5
PA14_71340	101.377	0.400359	0.416136	0.962089	0.336005	0.651326	PA5404	NA	hypothetical protein	405	135	14.9
PA14_36520	77.8019	0.399779	0.427113	0.936005	0.349271	0.660764	PA2171	NA	hypothetical protein	471	157	18.1
PA14_57380	3865.54	0.398666	0.342939	1.1625	0.245032	0.568724	PA4415	mraY	phospho-N-acetylmuramoyl-pentapeptide-transferase	1083	361	39.7
PA14_38300	262.017	0.398579	0.383986	1.038	0.299269	0.62409	PA2028	NA	probable transcriptional regulator	474	158	17.9
PA14_01010	1183.04	0.398572	0.250153	1.59332	0.111089	0.403095	PA0083	tssB1	TssB1	519	173	18.8
PA14_66940	898.649	0.398476	0.247692	1.60875	0.10767	0.394858	PA5066	hisI	phosphoribosyl-AMP cyclohydrolase	405	135	15.4
PA14_41420	763.724	0.398143	0.334565	1.19003	0.234034	0.556009	PA1791	NA	hypothetical protein	1332	444	48.5
PA14_59130	574.735	0.397752	0.320169	1.24232	0.214119	0.534794	NA	NA	NA	NA	NA	NA
PA14_57450	3874.86	0.397623	0.237847	1.67176	0.0945721	0.375078	PA4420	NA	conserved hypothetical protein	942	314	34.6
PA14_66270	3133.99	0.397577	0.237422	1.67456	0.094021	0.373653	PA5014	glnE	glutamate-ammonia-ligase adenylyltransferase	2949	983	110.1
PA14_45470	195.249	0.397071	0.25058	1.58461	0.113055	0.40468	PA1466	NA	hypothetical protein	687	229	25.5
PA14_15380	55.2757	0.396476	0.341396	1.16134	0.245505	0.568783	NA	NA	NA	NA	NA	NA
PA14_60660	272.865	0.396229	0.277264	1.42907	0.152985	0.461403	PA4584	NA	conserved hypothetical protein	813	271	31.6
PA14_12140	185.392	0.396171	0.269185	1.47174	0.14109	0.44647	PA3995	NA	probable transcriptional regulator	894	298	32.5
PA14_21440	714.914	0.395682	0.321725	1.22988	0.218744	0.539955	PA3295	NA	probable HIT family protein	438	146	16.2
PA14_51930	495.161	0.395152	0.300829	1.31354	0.189	0.509439	PA0953	NA	probable thioredoxin	465	155	16.9
PA14_27440	269.572	0.395015	0.281038	1.40556	0.159855	0.471242	PA2834	NA	probable transcriptional regulator	960	320	36.1
PA14_51680	762.47	0.394818	0.280147	1.40932	0.15874	0.469707	PA0975	NA	probable radical activating enzyme	795	265	29.6
PA14_33330	9193.73	0.394321	0.369235	1.06794	0.285547	0.610827	NA	NA	NA	NA	NA	NA
PA14_33320	6246.9	0.394196	0.332794	1.1845	0.236214	0.557335	NA	NA	NA	NA	NA	NA
PA14_40800	110.387	0.39417	0.336466	1.1715	0.241397	0.564322	PA1835	NA	hypothetical protein	438	146	15.8
PA14_59510	286.996	0.393917	0.350094	1.12517	0.260515	0.585358	NA	NA	NA	NA	NA	NA
PA14_53090	35.8884	0.393808	0.406674	0.968364	0.332863	0.649494	PA0864	NA	probable transcriptional regulator	789	263	29.1
PA14_66640	4285.36	0.393691	0.340493	1.15624	0.247584	0.570342	PA5042	pilO	type 4 fimbrial biogenesis protein PilO	624	208	22.8
PA14_59210	355.529	0.393608	0.243976	1.61331	0.106678	0.392708	NA	NA	NA	NA	NA	NA
PA14_52130	6416.54	0.393295	0.331377	1.18685	0.235287	0.556723	PA0938	wzz2	Wzz2	1329	443	49.3
PA14_14330	113.745	0.393171	0.381127	1.0316	0.302259	0.62653	PA3842	spcS	specific Pseudomonas chaperone for ExoS, SpcS	351	117	13.2
PA14_10110	40.7152	0.393097	0.351827	1.1173	0.263865	0.589259	PA2933	NA	probable major facilitator superfamily (MFS) transporter	1179	393	40
PA14_46390	18.699	0.392504	0.467348	0.839855	0.40099	0.701792	PA1394	NA	hypothetical protein	255	85	8.7
PA14_30200	5085.34	0.392263	0.376968	1.04057	0.298074	0.623269	PA2622	cspD	cold-shock protein CspD	273	91	9.6
PA14_10250	14.1069	0.392051	0.463491	0.845864	0.397628	0.700104	PA4151	acoB	acetoin catabolism protein AcoB	1020	340	36.4
PA14_72150	56.6739	0.391708	0.314597	1.24511	0.213092	0.533826	PA5467	NA	hypothetical protein	363	121	12.5
PA14_19630	953.558	0.391173	0.252831	1.54717	0.121821	0.417898	PA3438	folE1	GTP cyclohydrolase I precursor	561	187	20.8
PA14_31460	193.486	0.391006	0.308279	1.26835	0.204674	0.525143	PA2558	NA	probable transport protein	693	231	24.2
PA14_23540	184.369	0.390138	0.256474	1.52116	0.12822	0.425602	PA3135	NA	probable transcriptional regulator	921	307	33.8
PA14_05210	833.638	0.389527	0.350918	1.11002	0.266989	0.59216	PA0398	NA	hypothetical protein	405	135	15.6
PA14_08710	10802.5	0.389147	0.314462	1.2375	0.215902	0.536723	PA4275	nusG	transcription antitermination protein NusG	534	178	20.1
PA14_06660	86.9382	0.387852	0.396084	0.979217	0.327473	0.647518	PA0510	nirE	NirE	840	280	29.7
PA14_47850	5.43665	0.387742	0.508903	0.761918	0.446109	0.732688	PA1267	lhpB	D-hydroxyproline dehydrogenase beta-subunit, LphB	1116	372	39.1
PA14_02340	12.9434	0.386888	0.488928	0.791298	0.42877	0.721235	PA0185	NA	probable permease of ABC transporter	1617	539	58.4
PA14_28420	68.0278	0.386533	0.34591	1.11744	0.263807	0.589259	PA2758	NA	probable transcriptional regulator	888	296	31.9
PA14_26230	11.297	0.385921	0.47509	0.812312	0.416612	0.712911	PA2924	hisQ	histidine transport system permease HisQ	690	230	24.5
PA14_40840	1471.4	0.385634	0.266844	1.44516	0.148412	0.455191	PA1832	NA	probable protease	1026	342	38
PA14_01220	785.909	0.385579	0.244516	1.57691	0.114817	0.407496	PA0100	NA	hypothetical protein	921	307	33.7
PA14_30030	39.9328	0.385467	0.341622	1.12834	0.259175	0.583919	PA2636	NA	hypothetical protein	555	185	20.3
PA14_44430	2187.37	0.385442	0.257541	1.49662	0.134491	0.435117	PA1550	NA	hypothetical protein	540	180	20.3
PA14_36345	209.647	0.385176	0.33411	1.15284	0.248975	0.572418	PA2191	exoY	adenylate cyclase ExoY	1137	379	41.7
PA14_66350	498.251	0.384964	0.390533	0.985738	0.324262	0.643675	PA5020	NA	probable acyl-CoA dehydrogenase	1803	601	66.2
PA14_67230	636.355	0.384751	0.313572	1.22699	0.219825	0.539955	PA5090	vgrG5	VgrG5	2373	791	87.8
PA14_08490	558.789	0.384542	0.30622	1.25577	0.209199	0.530346	PA0663	NA	hypothetical protein	720	240	27.2
PA14_36700	6.9925	0.384429	0.508661	0.755767	0.449789	0.734806	PA2154	NA	conserved hypothetical protein	996	332	37
PA14_44780	1375.99	0.384217	0.271071	1.4174	0.156365	0.467001	PA1520	NA	probable transcriptional regulator	780	260	28.6
PA14_24990	1114.25	0.383486	0.28797	1.33169	0.182964	0.502991	PA3021	NA	hypothetical protein	387	129	14.2
PA14_07520	49835.2	0.383188	0.327185	1.17117	0.241532	0.564411	PA0576	rpoD	sigma factor RpoD	1854	618	69.6
PA14_48890	300.791	0.382519	0.368674	1.03755	0.299478	0.62409	PA0727	NA	Pf replication initiator protein	1293	431	49.3
PA14_31070	7.66072	0.382371	0.509102	0.75107	0.452611	0.737559	NA	NA	NA	NA	NA	NA
PA14_33130	69.1367	0.382338	0.414893	0.921535	0.356771	0.664688	PA2435	NA	probable cation-transporting P-type ATPase	1986	662	68.7
PA14_04760	1013.09	0.381787	0.320636	1.19072	0.233765	0.556009	PA0363	coaD	phosphopantetheine adenylyltransferase	480	160	17.8
PA14_15710	19.0921	0.381681	0.41192	0.926591	0.354139	0.662683	PA3765	NA	hypothetical protein	585	195	20.9
PA14_23470	14520.4	0.381317	0.318706	1.19646	0.231519	0.552957	PA3141	wbpM	nucleotide sugar epimerase/dehydratase WbpM	1998	666	74.4
PA14_41570	260454	0.380756	0.375042	1.01524	0.309993	0.634318	PA1777	oprF	Major porin and structural outer membrane porin OprF precursor	1053	351	37.6
PA14_37680	541.306	0.380188	0.378907	1.00338	0.315677	0.637244	PA2075	NA	hypothetical protein	1662	554	60.7
PA14_39750	54.2054	0.378913	0.371314	1.02046	0.307508	0.632079	PA1916	NA	probable amino acid permease	1233	411	43.7
PA14_13620	475.804	0.378867	0.324574	1.16727	0.2431	0.566941	PA3887	nhaP	Na+/H+ antiporter NhaP	1275	425	45.5
PA14_59360	65.319	0.378528	0.335457	1.12839	0.259153	0.583919	NA	NA	NA	NA	NA	NA
PA14_71250	63.4079	0.378091	0.388822	0.9724	0.330851	0.64795	PA5397	NA	hypothetical protein	531	177	20
PA14_03420	652.032	0.378086	0.293942	1.28626	0.198352	0.516617	PA0264	NA	hypothetical protein	417	139	14.1
PA14_41610	277.18	0.377431	0.286331	1.31816	0.187449	0.508233	PA1774	crfX	CrfX protein	255	85	9.1
PA14_41080	189.251	0.377104	0.267063	1.41204	0.157938	0.468555	PA1813	NA	probable hydroxyacylglutathione hydrolase	777	259	28.9
PA14_51530	2342.22	0.376995	0.34555	1.091	0.275274	0.598492	NA	NA	NA	NA	NA	NA
PA14_05120	281.698	0.376913	0.2486	1.51614	0.129484	0.42834	NA	NA	NA	NA	NA	NA
PA14_67600	21273.9	0.376669	0.315472	1.19399	0.232483	0.554127	PA5119	glnA	glutamine synthetase	1410	470	51.9
PA14_20300	34.9313	0.376121	0.394393	0.95367	0.340251	0.654078	PA3384	phnC	ATP-binding component of ABC phosphonate transporter	837	279	30.3
PA14_30090	2031.9	0.375969	0.359224	1.04661	0.295278	0.620384	PA2631	NA	probable acetyl transferase	426	142	16
PA14_36500	15.885	0.375957	0.433171	0.867918	0.385439	0.690537	PA2172	NA	hypothetical protein	1077	359	38.9
PA14_48190	334.899	0.375587	0.289581	1.297	0.194631	0.51392	PA1241	NA	probable transcriptional regulator	561	187	21.1
PA14_50970	849.6	0.375356	0.232303	1.61581	0.106136	0.391783	PA1033	NA	probable glutathione S-transferase	642	214	24.5
PA14_48870	1714.65	0.375061	0.298525	1.25638	0.208977	0.530346	PA1192	NA	conserved hypothetical protein	825	275	31.3
PA14_01390	1736.63	0.374262	0.30469	1.22834	0.21932	0.539955	PA0114	senC	SenC	636	212	23
PA14_31340	39.4235	0.374182	0.412706	0.906654	0.36459	0.671993	NA	NA	NA	NA	NA	NA
PA14_68740	815.976	0.373916	0.320648	1.16613	0.243563	0.567607	PA5204	argA	N-acetylglutamate synthase	1299	433	47.9
PA14_50330	1047	0.373685	0.288054	1.29727	0.194537	0.51392	PA1088	NA	hypothetical protein	762	254	28.8
PA14_35830	4647.02	0.373556	0.309153	1.20832	0.226924	0.547128	NA	NA	NA	NA	NA	NA
PA14_64480	1879.73	0.373543	0.337243	1.10764	0.268018	0.593392	PA4876	osmE	osmotically inducible lipoprotein OsmE	345	115	12.5
PA14_50430	1186.27	0.373536	0.290025	1.28794	0.197765	0.516617	PA1082	flgG	flagellar basal-body rod protein FlgG	786	262	27.7
PA14_69330	691.828	0.373099	0.334629	1.11496	0.264866	0.590197	PA5251	NA	hypothetical protein	579	193	21.2
PA14_32310	2457.89	0.372971	0.376443	0.990777	0.321795	0.642322	PA2501	NA	hypothetical protein	168	56	6.2
PA14_25620	6011.57	0.372693	0.340208	1.09548	0.273304	0.59668	PA2971	NA	conserved hypothetical protein	537	179	19.6
PA14_14520	302.499	0.372648	0.268626	1.38724	0.16537	0.478504	PA3826	NA	hypothetical protein	498	166	18.9
PA14_14610	2683.85	0.372413	0.342428	1.08756	0.276788	0.600444	PA3822	NA	conserved hypothetical protein	339	113	11.9
PA14_08420	465.071	0.372077	0.278883	1.33417	0.182149	0.501467	PA0656	NA	probable HIT family protein	339	113	12.7
PA14_03370	1742.05	0.371901	0.2953	1.2594	0.207886	0.529515	NA	NA	NA	NA	NA	NA
PA14_53530	2314.33	0.371595	0.337711	1.10034	0.271186	0.594472	PA0830	NA	hypothetical protein	834	278	32.5
PA14_40160	26.3346	0.371085	0.425684	0.871739	0.383351	0.688876	PA1883	NA	probable NADH-ubiquinone/plastoquinone oxidoreductase	399	133	14.7
PA14_69200	10251.4	0.370733	0.331226	1.11928	0.263022	0.587825	PA5240	trxA	thioredoxin	327	109	11.9
PA14_50730	1175.11	0.370324	0.228126	1.62333	0.104519	0.390095	PA1054	shaA	ShaA	2802	934	99.6
PA14_53450	2770.28	0.370153	0.353694	1.04654	0.295314	0.620384	NA	NA	NA	NA	NA	NA
PA14_66110	5003.88	0.369753	0.339401	1.08943	0.275966	0.599105	PA5000	wapR	alpha-1,3-rhamnosyltransferase WapR	885	295	33.6
PA14_22700	19.7379	0.36967	0.436092	0.847689	0.396611	0.699367	PA3209	NA	conserved hypothetical protein	372	124	13
PA14_01560	1354.21	0.369417	0.414581	0.891062	0.372896	0.679645	PA0128	NA	conserved hypothetical protein	342	114	12.1
PA14_13290	353.077	0.369294	0.344254	1.07274	0.283388	0.60732	PA3913	NA	probable protease	996	332	36
PA14_46440	266.969	0.369288	0.324396	1.13838	0.25496	0.579563	PA1377	NA	conserved hypothetical protein	534	178	20.1
PA14_03170	364.483	0.369144	0.246736	1.49611	0.134624	0.435239	PA0987	NA	conserved hypothetical protein	843	281	32.5
PA14_25590	1091.46	0.369034	0.225867	1.63385	0.102289	0.387833	PA2974	NA	probable hydrolase	693	231	25.3
PA14_72900	1120.76	0.368458	0.361246	1.01996	0.307746	0.632079	PA5526	NA	hypothetical protein	213	71	7.9
PA14_51630	368.451	0.368411	0.24605	1.4973	0.134314	0.434958	PA0978	NA	conserved hypothetical protein	828	276	32.1
PA14_72630	693.294	0.36819	0.342461	1.07513	0.282316	0.606922	PA5504	NA	D-methionine ABC transporter membrane protein	678	226	24.4
PA14_24770	2093.52	0.367116	0.281096	1.30602	0.191547	0.512105	PA3040	NA	conserved hypothetical protein	330	110	11.9
PA14_05580	4487.95	0.367101	0.256124	1.43329	0.151774	0.458937	PA0429	NA	hypothetical protein	1071	357	40.9
PA14_54330	1807.82	0.36706	0.310485	1.18221	0.237121	0.558427	PA0770	rnc	ribonuclease III	690	230	25.5
PA14_15260	4.09869	0.366405	0.509565	0.719054	0.472107	0.752743	PA3774	NA	histone deacetylase-like amidohydrolase	1143	381	41
PA14_61050	2996.26	0.366248	0.375317	0.975836	0.329146	0.647518	PA4614	mscL	conductance mechanosensitive channel	414	138	14.4
PA14_05530	2609.88	0.365971	0.238658	1.53346	0.125164	0.421688	PA0425	mexA	Resistance-Nodulation-Cell Division (RND) multidrug efflux membrane fusion protein MexA precursor	1152	384	41
PA14_58320	5786.07	0.365882	0.318367	1.14924	0.250455	0.574126	PA4494	roxS	RoxS	1269	423	46.7
PA14_08010	276.417	0.365605	0.230437	1.58657	0.11261	0.40468	PA0616	NA	hypothetical protein	558	186	19.4
PA14_46530	686.083	0.365591	0.377963	0.967265	0.333411	0.650347	NA	NA	NA	NA	NA	NA
PA14_59710	183.423	0.365001	0.31452	1.1605	0.245844	0.568783	NA	NA	NA	NA	NA	NA
PA14_32400	93.8144	0.364649	0.368042	0.990782	0.321792	0.642322	PA2493	mexE	Resistance-Nodulation-Cell Division (RND) multidrug efflux membrane fusion protein MexE precursor	1245	415	45
PA14_48950	58.7488	0.364145	0.374696	0.97184	0.33113	0.648061	PA0722	NA	hypothetical protein of bacteriophage Pf1	252	84	8.6
PA14_16670	480.767	0.363841	0.294337	1.23614	0.216408	0.537523	PA3689	NA	probable transcriptional regulator	471	157	17.7
PA14_51720	13639.7	0.363458	0.327365	1.11025	0.26689	0.59216	PA0972	tolB	TolB protein	1299	433	47.7
PA14_09990	53.35	0.363254	0.35311	1.02873	0.303608	0.627761	PA4166	NA	probable acetyltransferase	459	153	18.1
PA14_58560	91.9935	0.363248	0.317777	1.14309	0.253001	0.577807	PA4513	NA	probable oxidoreductase	2553	851	94.2
PA14_26780	928.657	0.362852	0.302226	1.2006	0.229907	0.550469	PA2883	NA	hypothetical protein	168	56	6.3
PA14_29010	119.429	0.362602	0.296172	1.2243	0.220841	0.541208	PA2718	NA	probable transcriptional regulator	489	163	18
PA14_49000	17.8901	0.361945	0.445578	0.812304	0.416617	0.712911	PA0717	NA	hypothetical protein of bacteriophage Pf1	213	71	8.5
PA14_58770	1165.41	0.36184	0.260976	1.38649	0.165598	0.478504	PA4528	pilD	type 4 prepilin peptidase PilD	873	291	31.9
PA14_73390	162.621	0.36167	0.364336	0.992683	0.320865	0.642322	PA5566	NA	hypothetical protein	384	128	14
PA14_04240	167.24	0.361418	0.248107	1.4567	0.145199	0.45143	PA0325	NA	probable permease of ABC transporter	930	310	34.2
PA14_52300	202.711	0.361347	0.249876	1.44611	0.148147	0.455152	PA0924	NA	hypothetical protein	1929	643	72.6
PA14_44630	2443.69	0.361112	0.246479	1.46508	0.142898	0.448823	PA1532	dnaX	DNA polymerase subunits gamma and tau	2046	682	73.3
PA14_51790	2749.62	0.360337	0.29407	1.22534	0.220446	0.540883	PA0966	ruvA	Holliday junction DNA helicase RuvA	606	202	21.9
PA14_58240	289.549	0.360275	0.278952	1.29153	0.19652	0.516617	PA4488	magE	MagE	1650	550	61.7
PA14_07040	2318.99	0.360064	0.353478	1.01863	0.308377	0.632563	PA0542	NA	conserved hypothetical protein	420	140	14.8
PA14_47940	9.28443	0.359831	0.471209	0.763634	0.445085	0.731822	PA1258	lhpM	Permease of ABC transporter, LhpM	666	222	24.4
PA14_34670	108.733	0.359592	0.312992	1.14889	0.250603	0.574126	PA2318	NA	hypothetical protein	366	122	12.9
PA14_04050	413.786	0.359525	0.251633	1.42876	0.153072	0.461427	PA0310	NA	hypothetical protein	699	233	26.3
PA14_52480	171.134	0.359478	0.315075	1.14093	0.253899	0.578954	PA0911	alpE	AlpE	453	151	16.1
PA14_69240	10205.5	0.359349	0.272816	1.31718	0.187778	0.508233	PA5243	hemB	delta-aminolevulinic acid dehydratase	1014	338	37
PA14_12810	277.246	0.359131	0.337565	1.06388	0.287381	0.612425	PA3947	rocR	RocR	1179	393	42.8
PA14_70300	101.766	0.358766	0.30144	1.19017	0.233978	0.556009	PA5325	sphA	SphA	951	317	35.5
PA14_46540	2055.4	0.358594	0.36621	0.979203	0.327479	0.647518	NA	NA	NA	NA	NA	NA
PA14_72000	1644.7	0.358391	0.257021	1.39441	0.163195	0.476104	PA5454	rmd	oxidoreductase Rmd	915	305	33.9
PA14_20150	19.9972	0.358322	0.452145	0.792494	0.428073	0.721103	PA3396	nosL	NosL protein	537	179	19.3
PA14_09760	280.886	0.357868	0.361931	0.988774	0.322774	0.643248	PA4185	NA	probable transcriptional regulator	729	243	27.2
PA14_07210	485.551	0.357814	0.317237	1.12791	0.25936	0.584109	PA0554	NA	hypothetical protein	342	114	12.5
PA14_31040	520.181	0.357591	0.275726	1.29691	0.194662	0.51392	NA	NA	NA	NA	NA	NA
PA14_52090	250.215	0.357098	0.317039	1.12635	0.260015	0.585358	PA0940	NA	hypothetical protein	255	85	9.5
PA14_19610	1202.08	0.35709	0.305304	1.16962	0.242154	0.565186	PA3440	NA	conserved hypothetical protein	312	104	11.6
PA14_58950	108.482	0.357068	0.353856	1.00908	0.312938	0.635668	NA	NA	NA	NA	NA	NA
PA14_27210	11071.7	0.356943	0.397569	0.897815	0.369284	0.676288	PA2851	efp	translation elongation factor P	567	189	21
PA14_26330	31.272	0.356942	0.394286	0.905288	0.365313	0.671993	PA2917	NA	probable transcriptional regulator	837	279	31.8
PA14_42200	927.179	0.356066	0.287991	1.23638	0.216317	0.537523	PA1728	NA	hypothetical protein	342	114	12.6
PA14_61130	795.775	0.355938	0.328738	1.08274	0.278924	0.603359	PA4619	NA	probable c-type cytochrome	1248	416	44.7
PA14_63010	732.215	0.355875	0.249725	1.42507	0.154137	0.463205	PA4763	recN	DNA repair protein RecN	1677	559	60.7
PA14_73370	6426.27	0.355874	0.312572	1.13854	0.254897	0.579563	PA5565	gidA	glucose-inhibited division protein A	1893	631	69.6
PA14_31780	65.013	0.355796	0.3147	1.13059	0.258228	0.583419	PA2534	NA	probable transcriptional regulator	912	304	33.6
PA14_29330	576.293	0.355567	0.276882	1.28418	0.199078	0.516896	NA	NA	NA	NA	NA	NA
PA14_13600	309.404	0.354076	0.263808	1.34217	0.179539	0.49739	PA3889	opuCC	OpuC ABC transporter, periplasmic substrate-binding protein, OpuCC	936	312	34.7
PA14_71350	35.6724	0.353934	0.417241	0.848273	0.396286	0.699367	PA5405	NA	hypothetical protein	234	78	8.6
PA14_38950	2.10655	0.353319	0.475497	0.743051	0.457451	0.741797	PA1977	NA	hypothetical protein	864	288	29.1
PA14_00530	326.511	0.353252	0.28381	1.24468	0.21325	0.533993	PA0042	NA	hypothetical protein	396	132	14.6
PA14_52940	85.6378	0.35323	0.319955	1.104	0.269594	0.593583	PA0875	NA	conserved hypothetical protein	2196	732	81
PA14_58060	1304.82	0.353055	0.233262	1.51355	0.130139	0.429048	PA4473	NA	hypothetical protein	603	201	23
PA14_70330	79.1599	0.352422	0.322639	1.09231	0.274697	0.598002	PA5327	sphC	SphC	1329	443	49.4
PA14_31150	514.938	0.352289	0.31982	1.10152	0.270669	0.594159	NA	NA	NA	NA	NA	NA
PA14_32520	297.734	0.352256	0.240608	1.46402	0.143188	0.449009	PA2483	NA	conserved hypothetical protein	1002	334	36.1
PA14_22840	591.19	0.35156	0.273969	1.28321	0.199419	0.517529	PA3198	NA	conserved hypothetical protein	753	251	28.7
PA14_20720	2802.34	0.35146	0.321495	1.0932	0.274304	0.598002	PA3352	NA	hypothetical protein	471	157	17.3
PA14_54980	216.625	0.351449	0.287505	1.22241	0.221552	0.542004	NA	NA	NA	NA	NA	NA
PA14_44320	45.0673	0.351377	0.359925	0.97625	0.32894	0.647518	PA1558	NA	hypothetical protein	633	211	22.6
PA14_73100	11.8081	0.351335	0.459437	0.764708	0.444445	0.7316	PA5543	NA	hypothetical protein	399	133	14.8
PA14_29760	804.554	0.351184	0.235547	1.49093	0.13598	0.436961	PA2654	tlpQ	TlpQ	2145	715	77.1
PA14_05500	1051.4	0.350454	0.273837	1.27979	0.20062	0.51894	PA0422	NA	conserved hypothetical protein	570	190	20.9
PA14_28430	76.1053	0.350056	0.328508	1.06559	0.286607	0.611973	PA2757	NA	hypothetical protein	444	148	16.3
PA14_07370	427.278	0.349926	0.327841	1.06736	0.285807	0.610948	PA0567	NA	conserved hypothetical protein	159	53	5.7
PA14_69400	326.949	0.349244	0.255111	1.36899	0.171003	0.485188	PA5256	dsbH	disulfide bond formation protein	492	164	17.8
PA14_46020	38.8679	0.348945	0.348963	0.999947	0.317336	0.638138	PA1424	NA	hypothetical protein	612	204	22.2
PA14_55110	902.529	0.348939	0.399248	0.873992	0.382123	0.687394	PA0713	NA	hypothetical protein	294	98	10.9
PA14_27110	24.6604	0.348921	0.388808	0.897412	0.369499	0.676469	PA2861	ligT	2'-5' RNA ligase	549	183	20.4
PA14_65690	341.756	0.348226	0.273933	1.27121	0.203655	0.523427	PA4969	cpdA	Cyclic AMP (cAMP) Phosphodiesterase, CpdA	819	273	30.5
PA14_28170	290.022	0.348208	0.253067	1.37595	0.168836	0.482092	PA2777	NA	conserved hypothetical protein	957	319	34.5
PA14_18450	102.428	0.346868	0.311251	1.11443	0.265094	0.590423	PA3548	algI	alginate o-acetyltransferase AlgI	1563	521	58.7
PA14_44311	800.577	0.346741	0.239958	1.44501	0.148456	0.455191	PA1559	NA	hypothetical protein	732	244	26551
PA14_30410	5133.7	0.346344	0.321257	1.07809	0.280994	0.606191	PA2604	NA	conserved hypothetical protein	669	223	24.1
PA14_57250	308.356	0.346208	0.27338	1.2664	0.20537	0.525262	PA4405	NA	hypothetical protein	396	132	15.1
PA14_39420	149.863	0.346141	0.3048	1.13563	0.25611	0.580926	PA1942	NA	hypothetical protein	231	77	8.4
PA14_69910	2590.8	0.345437	0.324931	1.06311	0.287734	0.612425	PA5296	rep	ATP-dependent DNA helicase Rep	2010	670	77
PA14_50890	212.794	0.34487	0.292818	1.17776	0.238892	0.560709	PA1040	NA	hypothetical protein	498	166	18.7
PA14_08120	1549.44	0.344775	0.232203	1.4848	0.137596	0.439975	PA0625	NA	hypothetical protein	2238	746	77.6
PA14_30950	14.5256	0.344754	0.454275	0.758909	0.447907	0.733784	NA	NA	NA	NA	NA	NA
PA14_13560	99.2392	0.344525	0.329985	1.04406	0.296457	0.621542	PA3892	NA	conserved hypothetical protein	909	303	33.7
PA14_59640	130.451	0.344312	0.279462	1.23205	0.217929	0.539466	NA	NA	NA	NA	NA	NA
PA14_38860	37.7788	0.34429	0.358388	0.960664	0.336721	0.652014	PA1982	exaA	quinoprotein ethanol dehydrogenase	1872	624	68.1
PA14_72810	637.372	0.344137	0.390121	0.882129	0.377707	0.682225	PA5519	NA	conserved hypothetical protein	567	189	21.2
PA14_55430	16.2315	0.344018	0.448569	0.766923	0.443127	0.731509	PA0687	hxcS	HxcS	1215	405	43.4
PA14_50510	211.553	0.34326	0.35413	0.969306	0.332392	0.6491	PA1075	NA	hypothetical protein	318	106	11.3
PA14_04140	3743.14	0.343146	0.314927	1.08961	0.275887	0.599105	PA0317	NA	D-2-hydroxyglutarate dehydrogenase	1395	465	51.3
PA14_03930	3929.82	0.343127	0.334329	1.02631	0.304744	0.628767	PA0301	spuE	polyamine transport protein	1098	366	40.1
PA14_22310	1719.36	0.342162	0.23248	1.47179	0.141077	0.44647	PA3238	NA	hypothetical protein	1362	454	51
PA14_67460	917.095	0.341993	0.248941	1.37379	0.169507	0.483084	PA5108	NA	hypothetical protein	258	86	8.9
PA14_15290	23.7924	0.341481	0.42075	0.8116	0.417021	0.712972	PA3771	NA	probable transcriptional regulator	978	326	35.8
PA14_56510	109.135	0.341076	0.296799	1.14918	0.250482	0.574126	PA4345	NA	hypothetical protein	591	197	22.2
PA14_46450	2074.02	0.34103	0.211296	1.61399	0.10653	0.392648	PA1376	aceK	isocitrate dehydrogenase kinase/phosphatase	1734	578	66.8
PA14_47120	1709.48	0.340806	0.265636	1.28298	0.1995	0.517529	PA1324	NA	hypothetical protein	513	171	18.3
PA14_72180	149.818	0.33947	0.356596	0.951974	0.34111	0.655084	PA5469	NA	conserved hypothetical protein	765	255	27.8
PA14_54510	66.057	0.339116	0.329602	1.02887	0.303543	0.627761	PA0756	NA	probable two-component response regulator	672	224	24.4
PA14_44690	1069.4	0.338965	0.270879	1.25135	0.210807	0.53234	PA1526	NA	probable transcriptional regulator	660	220	25.1
PA14_56540	12612.7	0.338805	0.342998	0.987775	0.323263	0.643248	PA4348	NA	conserved hypothetical protein	786	262	29.5
PA14_60490	20545.9	0.338711	0.328044	1.03252	0.301831	0.626381	PA4571	NA	probable cytochrome c	2028	676	73.4
PA14_00050	24672.2	0.338467	0.345046	0.980933	0.326626	0.646611	PA0004	gyrB	DNA gyrase subunit B	2421	807	90.2
PA14_33170	109.353	0.33827	0.327582	1.03263	0.301779	0.626381	PA2432	bexR	bistable expression regulator, BexR	915	305	33.8
PA14_16720	98.352	0.337625	0.319894	1.05543	0.29123	0.617556	PA3684	NA	hypothetical protein	348	116	12.1
PA14_24010	440.25	0.337134	0.316837	1.06406	0.287301	0.612425	PA3102	xcpS	general secretion pathway protein F	1218	406	44.1
PA14_58670	546.175	0.337132	0.290478	1.16061	0.2458	0.568783	PA4522	ampD	beta-lactamase expression regulator AmpD	567	189	21
PA14_54300	138.187	0.337079	0.338464	0.995909	0.319295	0.640343	PA0772	recO	DNA repair protein RecO	702	234	25.5
PA14_33760	119.071	0.336919	0.426862	0.789293	0.429941	0.721235	PA2390	pvdT	PvdT	1992	664	70.9
PA14_67630	356.092	0.336676	0.280398	1.20071	0.229865	0.550469	PA5121	NA	hypothetical protein	2208	736	80.8
PA14_44420	9355.81	0.33612	0.269	1.24952	0.211475	0.53234	PA1551	NA	probable ferredoxin	1416	472	53.6
PA14_08620	1733.72	0.336095	0.338713	0.992271	0.321065	0.642322	PA4280	birA	BirA bifunctional protein	939	313	34
PA14_48440	52.992	0.335903	0.401819	0.835956	0.40318	0.702724	PA1225	NA	FAD-dependent NADPH:quinone reductase	627	209	22.6
PA14_72620	909.037	0.335759	0.23782	1.41182	0.158003	0.468555	PA5503	NA	probable ATP-binding component of ABC transporter	1008	336	36.7
PA14_19120	12120.8	0.334501	0.319266	1.04772	0.294769	0.620384	PA3477	rhlR	transcriptional regulator RhlR	726	242	27.6
PA14_68050	74.4307	0.334216	0.294723	1.134	0.256794	0.581694	PA5151	NA	hypothetical protein	690	230	24.2
PA14_04820	366.532	0.334128	0.281327	1.18769	0.234956	0.556403	PA0367	laoR	LaoR	648	216	24.5
PA14_00380	184.04	0.334089	0.304794	1.09611	0.273029	0.596498	PA0031	betC	choline sulfatase	1512	504	57.4
PA14_32930	49.6239	0.334005	0.346761	0.963213	0.335441	0.651045	PA2450	NA	hypothetical protein	918	306	34.3
PA14_25930	41.4685	0.333942	0.411465	0.811593	0.417025	0.712972	PA2947	cobE	CobE	429	143	15.1
PA14_46620	1305.42	0.333748	0.357496	0.933571	0.350525	0.661567	NA	NA	NA	NA	NA	NA
PA14_04110	7272.61	0.33372	0.216378	1.5423	0.123	0.419969	PA0316	serA	PHGDH	1230	410	44.2
PA14_11520	189.551	0.333489	0.29369	1.13552	0.256159	0.580926	PA4046	NA	hypothetical protein	420	140	15.1
PA14_27660	7.67949	0.333408	0.508256	0.655985	0.511834	0.779899	NA	NA	NA	NA	NA	NA
PA14_59390	2917.46	0.333223	0.349667	0.952971	0.340605	0.654353	NA	NA	NA	NA	NA	NA
PA14_11720	288.044	0.332481	0.345048	0.963579	0.335257	0.651045	PA4029	NA	conserved hypothetical protein	666	222	24.4
PA14_24620	656.315	0.332264	0.246047	1.35041	0.176885	0.495503	PA3052	NA	hypothetical protein	981	327	36.4
PA14_66650	3079.04	0.332096	0.290903	1.1416	0.253619	0.578767	PA5043	pilN	type 4 fimbrial biogenesis protein PilN	597	199	22.2
PA14_21750	947.807	0.332064	0.291673	1.13848	0.25492	0.579563	PA3267	NA	hypothetical protein	1875	625	68.6
PA14_51430	10255.3	0.331306	0.216615	1.52947	0.126148	0.422647	PA0996	pqsA	PqsA	1554	518	56.6
PA14_68130	307.026	0.331272	0.406975	0.813986	0.415653	0.71291	PA5159	NA	multidrug resistance protein	1185	395	43.2
PA14_19410	2032.93	0.33112	0.261732	1.26511	0.205832	0.525785	PA3455	NA	conserved hypothetical protein	1491	497	58.3
PA14_61845	1821.22	0.33112	0.396205	0.83573	0.403307	0.702724	NA	NA	NA	NA	NA	NA
PA14_13090	877.827	0.330908	0.356422	0.928417	0.353191	0.662679	PA3925	NA	probable acyl-CoA thiolase	1176	392	40.6
PA14_11920	74.0985	0.330605	0.296532	1.1149	0.264892	0.590197	PA4014	NA	hypothetical protein	411	137	15
PA14_55820	734.173	0.33057	0.342491	0.965194	0.334448	0.650896	PA4297	tadG	TadG	1671	557	56.4
PA14_44060	8542.26	0.329436	0.336961	0.977666	0.32824	0.647518	PA1581	sdhC	succinate dehydrogenase (C subunit)	387	129	13.7
PA14_46420	91.4783	0.328442	0.323428	1.0155	0.309866	0.634281	PA1379	NA	probable short-chain dehydrogenase	834	278	29.7
PA14_00750	302.02	0.328362	0.288388	1.13862	0.254864	0.579563	PA0063	NA	hypothetical protein	1128	376	42.3
PA14_23050	751.179	0.328173	0.232411	1.41204	0.157939	0.468555	PA3185	NA	hypothetical protein	852	284	32.3
PA14_40390	4314.19	0.327911	0.213528	1.53568	0.124616	0.420834	PA1863	modA	molybdate-binding periplasmic protein precursor ModA	756	252	26.4
PA14_59350	383.39	0.327797	0.291855	1.12315	0.261374	0.586609	NA	NA	NA	NA	NA	NA
PA14_50620	182.923	0.327157	0.304543	1.07425	0.282708	0.607113	PA1065	NA	conserved hypothetical protein	474	158	18
PA14_39130	3039.06	0.327145	0.276798	1.18189	0.23725	0.558427	PA1964	NA	probable ATP-binding component of ABC transporter	1566	522	57.9
PA14_53200	5380.67	0.326849	0.280738	1.16425	0.244323	0.568207	PA0856	NA	hypothetical protein	549	183	20
PA14_44640	392.175	0.326562	0.353698	0.923278	0.355862	0.6642	PA1531	NA	hypothetical protein	867	289	32.3
PA14_33200	2.09635	0.326186	0.462499	0.705268	0.480643	0.759102	NA	NA	NA	NA	NA	NA
PA14_34440	338.911	0.325527	0.334624	0.972814	0.330646	0.64795	PA2337	mtlR	transcriptional regulator MtlR	906	302	34.6
PA14_04010	3830.91	0.325494	0.351085	0.927108	0.353871	0.662679	NA	NA	NA	NA	NA	NA
PA14_27980	627.51	0.32529	0.296339	1.0977	0.272337	0.595654	PA2795	dusA	dihydrouridine synthase A	999	333	36.9
PA14_25150	796.305	0.324768	0.276628	1.17403	0.240384	0.562855	PA3008	sulA	SulA	486	162	17.5
PA14_18640	229.723	0.324659	0.368993	0.879851	0.37894	0.683261	PA3534	NA	probable oxidoreductase	2109	703	76.8
PA14_54370	8940.79	0.32441	0.339684	0.955034	0.33956	0.653202	PA0767	lepA	GTP-binding protein LepA	1800	600	66.3
PA14_11750	1348.44	0.324396	0.259418	1.25048	0.211125	0.53234	PA4026	NA	probable acetyltransferase	462	154	18
PA14_65850	89.6997	0.324384	0.337173	0.962069	0.336015	0.651326	PA4981	lysP	lysine-specific permease	1413	471	50.6
PA14_61840	711.503	0.32415	0.392338	0.826201	0.40869	0.707427	PA4674	NA	Antitoxin HigA	306	102	11.2
PA14_59680	49.9216	0.323854	0.404621	0.800388	0.423486	0.718677	NA	NA	NA	NA	NA	NA
PA14_64950	116.367	0.323473	0.389522	0.830437	0.406292	0.705156	PA4918	pcnA	nicotinamidase, PcnA	660	220	23.8
PA14_42640	11.6044	0.322251	0.462419	0.69688	0.485878	0.762832	PA1691	pscT	translocation protein in type III secretion	789	263	28
PA14_07590	83.3065	0.322082	0.330137	0.975603	0.329261	0.647518	PA0582	folB	dihydroneopterin aldolase	354	118	13.1
PA14_22620	524.291	0.322	0.231784	1.38922	0.164765	0.477933	PA3217	cyaB	CyaB	1392	464	51.4
PA14_28650	17735	0.321653	0.291395	1.10384	0.269663	0.593583	PA2744	thrS	threonyl-tRNA synthetase	1923	641	73.1
PA14_68140	343.015	0.321649	0.289684	1.11035	0.26685	0.59216	PA5160	NA	drug efflux transporter	1530	510	55
PA14_30400	73.3141	0.321464	0.372679	0.862576	0.38837	0.691515	PA2605	NA	conserved hypothetical protein	396	132	14.1
PA14_25610	239.49	0.321071	0.27343	1.17424	0.240301	0.562855	PA2972	NA	conserved hypothetical protein	579	193	21.1
PA14_38900	1.23569	0.319651	0.414625	0.77094	0.440742	0.729734	PA1980	eraR	response regulator EraR	678	226	24.6
PA14_54240	90.9346	0.319085	0.385901	0.826858	0.408317	0.706992	PA0776	NA	hypothetical protein	573	191	21.4
PA14_22480	814.703	0.318573	0.254586	1.25133	0.210812	0.53234	PA3224	NA	hypothetical protein	318	106	11.4
PA14_10230	39.8607	0.318514	0.343504	0.927248	0.353798	0.662679	PA4153	NA	2,3-butanediol dehydrogenase	1092	364	38.2
PA14_70670	5.60064	0.318208	0.508896	0.625291	0.53178	0.79373	PA5353	glcF	glycolate oxidase subunit GlcF	1227	409	44.7
PA14_24440	234.962	0.318204	0.25131	1.26618	0.205448	0.525262	PA3069	NA	hypothetical protein	618	206	23.2
PA14_15140	197.591	0.317176	0.302872	1.04723	0.294995	0.620384	PA3783	NA	hypothetical protein	630	210	23.1
PA14_06870	6887.91	0.315908	0.286259	1.10357	0.269778	0.593614	PA0527	dnr	transcriptional regulator Dnr	684	228	25.9
PA14_67700	95.94	0.315542	0.31416	1.0044	0.315188	0.636974	PA5126	NA	hypothetical protein	468	156	17.1
PA14_02990	21.6114	0.315266	0.423222	0.744919	0.456321	0.741795	PA0241	NA	probable major facilitator superfamily (MFS) transporter	1326	442	48.7
PA14_58100	2430.43	0.314461	0.247983	1.26807	0.204772	0.525143	PA4477	cafA	cytoplasmic axial filament protein	1458	486	54.7
PA14_40120	368.23	0.314135	0.241974	1.29822	0.194213	0.51392	PA1886	polB	DNA polymerase II	2364	788	89.7
PA14_58940	9.5908	0.313893	0.489649	0.641056	0.521486	0.786402	NA	NA	NA	NA	NA	NA
PA14_56980	285.283	0.313678	0.261165	1.20107	0.229723	0.550469	PA4383	NA	conserved hypothetical protein	384	128	13.3
PA14_59470	992.623	0.313662	0.323114	0.970747	0.331674	0.648825	NA	NA	NA	NA	NA	NA
PA14_69810	5759.69	0.312919	0.290143	1.0785	0.280811	0.606021	PA5288	glnK	nitrogen regulatory protein P-II 2	339	113	12.3
PA14_54930	1174.07	0.312706	0.316306	0.988621	0.322849	0.643248	NA	NA	NA	NA	NA	NA
PA14_40410	1025.68	0.312377	0.214254	1.45797	0.144848	0.45091	PA1862	modB	molybdenum transport protein ModB	687	229	24.4
PA14_25160	1301.94	0.312256	0.257952	1.21052	0.226079	0.546668	PA3007	lexA	repressor protein LexA	615	205	22.5
PA14_07450	1027.22	0.3121	0.349658	0.892587	0.372079	0.678852	PA0574	NA	hypothetical protein	1122	374	42
PA14_72510	3979.73	0.31181	0.312084	0.999122	0.317736	0.638138	PA5495	thrB	homoserine kinase	951	317	35.4
PA14_31300	278.207	0.311777	0.351827	0.886165	0.375529	0.680831	PA2569	NA	hypothetical protein	342	114	12
PA14_57080	41.2954	0.311255	0.340217	0.914869	0.36026	0.668418	PA4392	NA	conserved hypothetical protein	384	128	13.9
PA14_19640	408.288	0.311084	0.268667	1.15788	0.246913	0.569771	PA3437	folM	dihydromonapterin reductase, FolM	705	235	25.4
PA14_62930	8334.97	0.310885	0.299142	1.03926	0.298686	0.623795	PA4758	carA	carbamoyl-phosphate synthase small chain	1137	379	40.8
PA14_15090	208.217	0.310113	0.309317	1.00257	0.316068	0.637592	PA3788	NA	hypothetical protein	396	132	13.8
PA14_29540	17.9804	0.309765	0.407424	0.760301	0.447075	0.733538	PA2672	NA	probable type II secretion system protein	591	197	22.3
PA14_62360	85.7938	0.3095	0.370904	0.834448	0.404029	0.702724	PA4711	NA	hypothetical protein	348	116	12.7
PA14_14270	138.772	0.30941	0.2783	1.11179	0.26623	0.592051	PA3846	NA	hypothetical protein	543	181	19.9
PA14_20630	152.903	0.30906	0.3311	0.933433	0.350596	0.661567	PA3359	NA	hypothetical protein	1011	337	37.4
PA14_65410	1231.06	0.309033	0.222335	1.38994	0.164546	0.47768	PA4951	orn	oligoribonuclease	543	181	20.8
PA14_69070	8443.17	0.308652	0.276474	1.11639	0.264256	0.589907	PA5231	NA	probable ATP-binding/permease fusion ABC transporter	2751	917	99.9
PA14_33570	13.5882	0.308585	0.494594	0.623915	0.532683	0.793768	PA2406	fpvK	FpvK	561	187	19.4
PA14_16550	408.795	0.308561	0.331446	0.930954	0.351877	0.662426	PA3699	NA	probable transcriptional regulator	714	238	26.3
PA14_44080	3084.22	0.308528	0.339923	0.907641	0.364068	0.671766	PA1579	NA	hypothetical protein	609	203	22.1
PA14_20070	52.8952	0.30838	0.358302	0.86067	0.38942	0.692333	PA3403	NA	hypothetical protein	486	162	17.6
PA14_46400	121.851	0.308307	0.279734	1.10214	0.270399	0.593924	PA1380	NA	probable transcriptional regulator	966	322	35.4
PA14_50750	282.274	0.308112	0.390102	0.789824	0.42963	0.721235	NA	NA	NA	NA	NA	NA
PA14_59600	370.241	0.307856	0.250424	1.22934	0.218945	0.539955	NA	NA	NA	NA	NA	NA
PA14_13210	52.1572	0.306752	0.403884	0.759504	0.447551	0.733612	NA	NA	NA	NA	NA	NA
PA14_41780	366.315	0.306112	0.305792	1.00104	0.316805	0.637979	PA1762	NA	hypothetical protein	762	254	28.8
PA14_58540	284.674	0.305734	0.302378	1.0111	0.311968	0.635467	PA4511	NA	conserved hypothetical protein	756	252	27.2
PA14_18180	262.673	0.305726	0.309759	0.986981	0.323652	0.643673	PA3566	NA	conserved hypothetical protein	294	98	11.2
PA14_48140	1000.71	0.305625	0.299687	1.01981	0.307816	0.632079	PA1245	aprX	AprX	1245	415	41.4
PA14_61180	32.5072	0.30556	0.399042	0.765735	0.443834	0.731573	PA4623	NA	hypothetical protein	390	130	14.5
PA14_66170	14485.1	0.305222	0.323086	0.944708	0.344808	0.656574	PA5005	NA	probable carbamoyl transferase	1758	586	66
PA14_64870	55.3923	0.305191	0.340329	0.896753	0.369851	0.676901	PA4910	NA	branched chain amino acid ABC transporter ATP binding protein	873	291	32.2
PA14_31010	1942.06	0.305187	0.333753	0.914409	0.360502	0.668588	PA2520	czcA	Resistance-Nodulation-Cell Division (RND) divalent metal cation efflux transporter CzcA	3156	1052	113.9
PA14_64400	821.154	0.30454	0.261171	1.16606	0.243591	0.567607	PA4869	NA	hypothetical protein	1218	406	46.2
PA14_30970	1243.25	0.303825	0.317854	0.955865	0.339141	0.652853	NA	NA	NA	NA	NA	NA
PA14_38310	36.419	0.30378	0.457328	0.66425	0.50653	0.776494	PA2027	NA	hypothetical protein	393	131	14.5
PA14_16680	303.471	0.303244	0.274403	1.1051	0.269115	0.593446	PA3688	NA	hypothetical protein	345	115	12.9
PA14_39070	152.768	0.303174	0.343738	0.881992	0.377781	0.682225	PA1969	NA	hypothetical protein	393	131	13.3
PA14_51010	1266.65	0.302888	0.348808	0.868351	0.385202	0.690537	PA1030	NA	hypothetical protein	756	252	28.3
PA14_15650	327.699	0.302869	0.254317	1.19091	0.233688	0.556009	NA	NA	NA	NA	NA	NA
PA14_24710	198.649	0.302725	0.404379	0.748617	0.454088	0.739554	PA3045	rocA2	Two-component response regulator, RocA2	624	208	22.5
PA14_70450	2850.83	0.302007	0.276316	1.09297	0.274405	0.598002	PA5337	rpoZ	RNA polymerase omega subunit	267	89	9.8
PA14_57600	860.395	0.30071	0.215412	1.39598	0.162721	0.476023	PA4434	NA	probable oxidoreductase	1038	346	38.6
PA14_72470	937.275	0.300667	0.329919	0.911335	0.362119	0.669524	PA5491	NA	probable cytochrome	294	98	10.4
PA14_54410	2522.73	0.300545	0.222403	1.35135	0.176583	0.495007	PA0764	mucB	negative regulator for alginate biosynthesis MucB	951	317	34.6
PA14_03560	11.5212	0.29984	0.460476	0.651151	0.514949	0.781385	PA0274	NA	hypothetical protein	771	257	28.5
PA14_12910	19.8356	0.299785	0.42627	0.703274	0.481885	0.759847	PA3939	NA	hypothetical protein	921	307	33
PA14_57960	11084.6	0.299768	0.272784	1.09892	0.271802	0.594929	PA4464	ptsN	nitrogen regulatory IIA protein	465	155	16.7
PA14_52070	419.492	0.299497	0.318648	0.939899	0.347269	0.659411	PA0942	NA	probable transcriptional regulator	561	187	20.6
PA14_66290	38391.8	0.299065	0.297607	1.0049	0.314946	0.636974	PA5015	aceE	pyruvate dehydrogenase	2649	883	99.6
PA14_25410	115.854	0.298806	0.292751	1.02068	0.307406	0.632079	NA	NA	NA	NA	NA	NA
PA14_62850	2608.65	0.298287	0.293484	1.01636	0.309456	0.633885	PA4750	folP	dihydropteroate synthase	852	284	30.5
PA14_01480	66.8497	0.298156	0.348037	0.85668	0.391622	0.694131	PA0121	NA	hypothetical protein	735	245	26.4
PA14_66120	2417.76	0.298005	0.298319	0.998949	0.317819	0.638138	PA5001	ssg	cell surface-sugar biosynthetic glycosyltransferase, Ssg	957	319	36.6
PA14_64310	14.2934	0.296485	0.447971	0.661839	0.508075	0.777415	PA4862	NA	probable ATP-binding component of ABC transporter	699	233	25.6
PA14_06290	5919.42	0.295941	0.302533	0.978211	0.32797	0.647518	PA0482	glcB	malate synthase G	2178	726	78.7
PA14_55520	1.49744	0.295862	0.43393	0.681819	0.495353	0.769469	PA0678	hxcU	HxcU	450	150	16.4
PA14_50250	4352.28	0.295119	0.259547	1.13705	0.255517	0.580377	PA1095	NA	hypothetical protein	381	127	13.8
PA14_44350	13690.4	0.294722	0.375043	0.785835	0.431964	0.722056	PA1556	ccoO2	Cytochrome c oxidase, cbb3-type, CcoO subunit	609	203	22.8
PA14_40280	340.488	0.293989	0.237211	1.23936	0.215213	0.536367	PA1872	NA	hypothetical protein	792	264	27.8
PA14_58930	58.0311	0.293573	0.364714	0.804941	0.420854	0.716234	PA2226	qsrO	QsrO	501	167	18.4
PA14_18565	88.0392	0.293488	0.313833	0.935174	0.349699	0.661243	PA3541	alg8	alginate biosynthesis protein Alg8	1485	495	56.5
PA14_27510	597.598	0.293246	0.359774	0.815084	0.415024	0.712602	PA2827	NA	conserved hypothetical protein	399	133	14.8
PA14_41050	855.228	0.293127	0.275255	1.06493	0.286909	0.612393	PA1816	dnaQ	DNA polymerase III, epsilon chain	741	247	26.8
PA14_00480	2493.8	0.292688	0.375156	0.780177	0.435286	0.724692	PA0039	NA	hypothetical protein	228	76	7.9
PA14_67670	502.35	0.292642	0.213527	1.37052	0.170526	0.484455	PA5124	ntrB	two-component sensor NtrB	1077	359	39.9
PA14_52960	519.918	0.292568	0.405182	0.722065	0.470255	0.752253	PA0874	NA	hypothetical protein	267	89	9.4
PA14_29405	146.357	0.29227	0.284813	1.02618	0.304805	0.628767	NA	NA	NA	NA	NA	NA
PA14_51205	548.492	0.292155	0.253599	1.15203	0.249307	0.572955	PA1015	NA	probable transcriptional regulator	801	267	28.9
PA14_25940	1324.95	0.292073	0.371584	0.786023	0.431854	0.722056	PA2946	NA	hypothetical protein	1095	365	39.5
PA14_27250	52.2373	0.291987	0.359332	0.812583	0.416457	0.712911	PA2848	NA	probable transcriptional regulator	1020	340	37.2
PA14_16190	4432.18	0.291887	0.199	1.46677	0.142439	0.447993	PA3728	NA	hypothetical protein	5241	1747	197.1
PA14_70480	3810.42	0.291817	0.310743	0.939095	0.347682	0.659681	PA5339	NA	conserved hypothetical protein	381	127	13.6
PA14_02270	867.85	0.29137	0.308356	0.944915	0.344702	0.656574	PA0180	cttP	chemotactic transducer for trichloroethylene [positive chemotaxis], CttP	1173	391	42.8
PA14_47530	178.259	0.290675	0.358702	0.810351	0.417739	0.713159	PA1289	NA	hypothetical protein	480	160	17.7
PA14_58070	2881.03	0.290489	0.276282	1.05142	0.293065	0.618656	PA4474	NA	conserved hypothetical protein	1443	481	50.3
PA14_20760	4177.15	0.290318	0.235835	1.23102	0.218316	0.539955	PA3348	cheR1	CheR1	825	275	30.6
PA14_21450	623.287	0.289806	0.29996	0.966148	0.33397	0.650896	PA3294	vgrG4a	VgrG4a	2067	689	77
PA14_19290	742.348	0.289654	0.34522	0.83904	0.401447	0.701961	PA3466	NA	probable ATP-dependent RNA helicase	1341	447	49
PA14_53500	3176.49	0.289215	0.318345	0.908493	0.363618	0.67117	PA0833	NA	hypothetical protein	714	238	24.7
PA14_18300	47.4334	0.288545	0.331233	0.871123	0.383687	0.689072	PA3559	NA	probable nucleotide sugar dehydrogenase	1395	465	51.8
PA14_71210	32.9398	0.288352	0.389725	0.739887	0.459369	0.743804	PA5393	NA	conserved hypothetical protein	1353	451	49.6
PA14_31030	752.342	0.288096	0.359828	0.800648	0.423335	0.718677	NA	NA	NA	NA	NA	NA
PA14_53730	264.508	0.287612	0.300908	0.955814	0.339166	0.652853	PA0815	NA	probable transcriptional regulator	954	318	36
PA14_70050	210.797	0.287387	0.287399	0.999959	0.31733	0.638138	PA5305	NA	conserved hypothetical protein	345	115	11.5
PA14_12300	4277.44	0.28706	0.220457	1.30211	0.192878	0.513579	PA3983	NA	conserved hypothetical protein	840	280	31.5
PA14_59570	202.481	0.286937	0.243458	1.17859	0.238561	0.560384	NA	NA	NA	NA	NA	NA
PA14_73150	641.205	0.286082	0.227767	1.25603	0.209105	0.530346	PA5547	NA	conserved hypothetical protein	624	208	23.7
PA14_62390	2207.44	0.286008	0.321694	0.889068	0.373966	0.67996	PA4714	NA	conserved hypothetical protein	450	150	15.8
PA14_20390	38.3953	0.285449	0.383597	0.744137	0.456793	0.741797	PA3377	NA	conserved hypothetical protein	885	295	32.9
PA14_35840	3346.14	0.28502	0.296414	0.961559	0.336271	0.651358	NA	NA	NA	NA	NA	NA
PA14_56180	1479.74	0.284652	0.217476	1.30889	0.190571	0.510967	PA4324	NA	hypothetical protein	360	120	13.5
PA14_19130	4793.21	0.284394	0.260296	1.09258	0.274578	0.598002	PA3476	rhlI	autoinducer synthesis protein RhlI	606	202	22.6
PA14_61320	103.498	0.283924	0.274992	1.03248	0.301847	0.626381	PA4634	NA	hypothetical protein	615	205	23
PA14_16010	577.613	0.283609	0.253317	1.11958	0.262893	0.587825	PA3741	NA	hypothetical protein	426	142	15.6
PA14_62690	3307.32	0.283498	0.449655	0.630478	0.528382	0.791084	PA4739	NA	conserved hypothetical protein	345	115	11.8
PA14_06250	161.585	0.283238	0.327784	0.864098	0.387534	0.691515	PA0478	NA	probable N-acetyltransferase	477	159	18.1
PA14_41240	10781.3	0.283214	0.282063	1.00408	0.315341	0.637006	PA1801	clpP	ClpP	642	214	23.5
PA14_44140	102.933	0.282711	0.309949	0.912123	0.361704	0.669524	PA1574	NA	conserved hypothetical protein	282	94	10.2
PA14_12310	1467.36	0.282563	0.22987	1.22923	0.218986	0.539955	PA3982	NA	conserved hypothetical protein	483	161	18
PA14_47070	1.94857	0.28253	0.439689	0.642567	0.520505	0.786029	PA1329	NA	conserved hypothetical protein	432	144	14.5
PA14_47860	2.08102	0.282298	0.459337	0.614577	0.538834	0.797332	PA1266	lhpE	D-hydroxyproline dehydrogenase alpha-subunit, LphE	1254	418	44.1
PA14_65570	1323.87	0.281468	0.259343	1.08531	0.277784	0.601942	PA4961	NA	hypothetical protein	1539	513	56.7
PA14_55030	203.34	0.28115	0.275672	1.01987	0.30779	0.632079	NA	NA	NA	NA	NA	NA
PA14_19090	1504.36	0.281013	0.231964	1.21145	0.225723	0.546668	PA3480	NA	probable deoxycytidine triphosphate deaminase	567	189	21.2
PA14_53430	2985.06	0.280962	0.265008	1.0602	0.289052	0.614947	PA0837	slyD	peptidyl-prolyl cis-trans isomerase SlyD	486	162	17
PA14_33310	6889.71	0.280283	0.344609	0.813338	0.416024	0.71291	NA	NA	NA	NA	NA	NA
PA14_39150	64.4082	0.280276	0.365138	0.767588	0.442732	0.731509	PA1962	azoR2	FMN-dependent NADH-azoreductase 2, AzoR2	609	203	21.3
PA14_11670	55.534	0.279873	0.332288	0.84226	0.399643	0.701536	PA4033	mucE	MucE	270	90	9.5
PA14_30440	168.511	0.279784	0.3218	0.869434	0.38461	0.689865	PA2602	NA	3-mercaptopropionate dioxygenase	606	202	22.5
PA14_31630	31.9664	0.279228	0.365024	0.76496	0.444295	0.731573	PA2547	NA	probable transcriptional regulator	918	306	33.4
PA14_02730	35.4085	0.27919	0.351248	0.794851	0.4267	0.720041	PA0223	NA	probable dihydrodipicolinate synthetase	882	294	31.7
PA14_30800	1447.24	0.279014	0.301436	0.925615	0.354646	0.662989	PA2575	NA	hypothetical protein	603	201	22.2
PA14_41210	12766.4	0.278971	0.361835	0.77099	0.440713	0.729734	PA1804	hupB	DNA-binding protein HU	273	91	9.1
PA14_37150	29.6918	0.278964	0.474872	0.58745	0.556901	0.804101	PA2120	NA	hypothetical protein	429	143	15.6
PA14_47240	55.0895	0.278442	0.346999	0.802429	0.422305	0.717808	PA1315	NA	probable transcriptional regulator	615	205	22.4
PA14_00860	1.03249	0.276728	0.335533	0.82474	0.409519	0.708057	PA0073	tagT1	TagT1	720	240	26
PA14_36480	17.8139	0.276371	0.46304	0.596862	0.5506	0.802781	NA	NA	NA	NA	NA	NA
PA14_64490	139.019	0.27629	0.347512	0.795052	0.426583	0.720041	PA4877	NA	hypothetical protein	408	136	14.9
PA14_51920	151.461	0.275518	0.317872	0.86676	0.386074	0.690959	PA0954	NA	probable acylphosphatase	276	92	10.3
PA14_15280	14.1232	0.275123	0.46415	0.592745	0.553352	0.802971	PA3772	NA	hypothetical protein	897	299	32.7
PA14_03620	12.2862	0.27448	0.46258	0.593368	0.552935	0.802971	PA0278	NA	hypothetical protein	753	251	25.8
PA14_02460	380.108	0.274253	0.343666	0.798022	0.424858	0.719426	PA0195.1	pntAB	putative NAD(P) transhydrogenase, subunit alpha part 2	309	103	10.7
PA14_66210	1701.43	0.274185	0.244559	1.12114	0.262227	0.587348	PA5008	wapP	WapP	735	245	29.1
PA14_54900	272.655	0.274126	0.330185	0.830219	0.406415	0.70516	NA	NA	NA	NA	NA	NA
PA14_42060	84.4908	0.273987	0.353334	0.775435	0.438083	0.727068	PA1738	NA	probable transcriptional regulator	915	305	33.2
PA14_17690	1085.93	0.2739	0.318557	0.859816	0.389891	0.692744	PA3602	NA	conserved hypothetical protein	1611	537	58.8
PA14_01080	157.41	0.273577	0.347544	0.787171	0.431182	0.721973	PA0089	tssG1	TssG1	1047	349	39.5
PA14_04420	383.32	0.273572	0.319206	0.857038	0.391424	0.69399	PA0338	NA	hypothetical protein	1131	377	44
PA14_56880	740.057	0.273488	0.27812	0.983346	0.325437	0.644914	PA4374	mexV	Resistance-Nodulation-Cell Division (RND) multidrug efflux membrane fusion protein MexV	1131	377	40.9
PA14_20350	13.0806	0.27333	0.45665	0.598556	0.549469	0.802099	PA3381	NA	probable transcriptional regulator	723	241	27
PA14_38825	70.8018	0.273324	0.345438	0.791237	0.428805	0.721235	PA1985	pqqA	pyrroloquinoline quinone biosynthesis protein A	72	24	2.8
PA14_52810	92.4767	0.272856	0.357368	0.763515	0.445156	0.731822	PA0886	NA	probable C4-dicarboxylate transporter	1284	428	45.2
PA14_49060	70.2077	0.272799	0.379008	0.719769	0.471667	0.752284	PA1189	NA	conserved hypothetical protein	498	166	19.7
PA14_66090	831.639	0.272166	0.269275	1.01074	0.312142	0.635495	PA4998	NA	conserved hypothetical protein	651	217	25
PA14_04930	7793.45	0.272065	0.318833	0.853315	0.393485	0.696785	PA0376	rpoH	sigma factor RpoH	855	285	32.6
PA14_67550	24.8764	0.272025	0.437535	0.621721	0.534125	0.793892	PA5116	NA	probable transcriptional regulator	426	142	15.1
PA14_31280	311.358	0.272017	0.309326	0.879388	0.379191	0.683404	NA	NA	NA	NA	NA	NA
PA14_50270	17727.4	0.272017	0.29843	0.911493	0.362036	0.669524	PA1094	fliD	flagellar capping protein FliD	1425	475	49.4
PA14_45130	172.957	0.271998	0.269277	1.0101	0.312446	0.635554	PA1491	NA	probable transporter	1236	412	44.4
PA14_22080	2463.46	0.271839	0.390672	0.695825	0.486539	0.763664	NA	NA	NA	NA	NA	NA
PA14_51470	182.771	0.271732	0.369181	0.736039	0.461707	0.746139	PA0992	cupC1	fimbrial subunit CupC1	618	206	20
PA14_21300	156.72	0.271705	0.281974	0.963581	0.335256	0.651045	PA3303	NA	probable major facilitator superfamily (MFS) transporter	1176	392	40.8
PA14_18040	248.175	0.271305	0.328048	0.827029	0.408221	0.706992	PA3577	NA	hypothetical protein	114	38	4.4
PA14_20920	1492.6	0.271101	0.296208	0.915237	0.360067	0.668418	PA3335	NA	hypothetical protein	753	251	27.6
PA14_42860	20159.1	0.271026	0.384696	0.704521	0.481108	0.759249	PA1673	NA	hypothetical protein	462	154	17.9
PA14_57060	1162.82	0.270956	0.346055	0.782985	0.433636	0.723387	PA4390	NA	hypothetical protein	1008	336	38.1
PA14_05360	9579.74	0.270788	0.283147	0.956351	0.338895	0.652853	PA0411	pilJ	twitching motility protein PilJ	2049	683	72.5
PA14_28620	87.8302	0.27032	0.375401	0.720083	0.471474	0.752284	PA2746	NA	hypothetical protein	327	109	11.6
PA14_14310	50.1252	0.26898	0.362015	0.743008	0.457477	0.741797	NA	NA	NA	NA	NA	NA
PA14_44970	1173.6	0.268879	0.33622	0.79971	0.423879	0.718677	PA1505	moaA2	molybdopterin biosynthetic protein A2	996	332	37.2
PA14_59060	97.8305	0.268868	0.342664	0.78464	0.432664	0.722592	NA	NA	NA	NA	NA	NA
PA14_45790	425.876	0.268689	0.310056	0.866584	0.38617	0.690959	PA1444	fliN	flagellar motor switch protein FliN	474	158	16.6
PA14_72500	5048.95	0.268685	0.385344	0.69726	0.48564	0.762832	PA5494	NA	hypothetical protein	291	97	10.8
PA14_57110	1840.36	0.268427	0.334104	0.803423	0.42173	0.717039	PA4394	NA	conserved hypothetical protein	837	279	29.8
PA14_11980	51.5015	0.268074	0.339691	0.789171	0.430012	0.721235	PA4009	NA	hypothetical protein	858	286	32.3
PA14_08200	83.139	0.267938	0.348268	0.769344	0.441689	0.73077	PA0632	NA	hypothetical protein	231	77	8.4
PA14_67930	2128	0.267687	0.298835	0.895768	0.370376	0.677439	PA5143	hisB	imidazoleglycerol-phosphate dehydratase	594	198	21.9
PA14_41280	105.745	0.266271	0.281987	0.944266	0.345034	0.656785	PA1797	NA	hypothetical protein	1833	611	67.4
PA14_23980	863.366	0.266016	0.297909	0.892945	0.371887	0.678852	PA3104	xcpP	secretion protein XcpP	708	236	25.5
PA14_41950	1563.14	0.265968	0.258135	1.03035	0.302848	0.627167	PA1748	NA	probable enoyl-CoA hydratase/isomerase	690	230	24.4
PA14_17520	73.308	0.264873	0.325089	0.814769	0.415205	0.712602	PA3618	NA	conserved hypothetical protein	507	169	17.7
PA14_10900	1.00802	0.264074	0.401784	0.657253	0.511018	0.779714	PA4097	NA	probable alcohol dehydrogenase (Zn-dependent)	1059	353	37.6
PA14_69060	3342.59	0.263359	0.285224	0.923342	0.355829	0.6642	PA5230	NA	probable permease of ABC transporter	1125	375	41
PA14_40790	109.788	0.262559	0.304362	0.862656	0.388327	0.691515	PA1836	NA	probable transcriptional regulator	582	194	21.3
PA14_25630	4091.2	0.262444	0.407847	0.643486	0.519909	0.785444	PA2970	rpmF	50S ribosomal protein L32	183	61	6.8
PA14_06280	268.201	0.262369	0.260176	1.00843	0.313248	0.635799	PA0481	NA	hypothetical protein	444	148	17
PA14_61620	157.096	0.261878	0.276077	0.948567	0.342841	0.65555	PA4659	NA	probable transcriptional regulator	900	300	34
PA14_71670	158.923	0.261534	0.319125	0.819535	0.412481	0.710702	PA5430	NA	hypothetical protein	1215	405	42.4
PA14_37170	22.6753	0.261518	0.468497	0.558206	0.576703	0.813547	NA	NA	NA	NA	NA	NA
PA14_38560	322.31	0.261501	0.279315	0.936222	0.349159	0.660764	PA2006	NA	probable major facilitator superfamily (MFS) transporter	1353	451	48.1
PA14_30130	92.8897	0.261383	0.340428	0.767808	0.442601	0.731509	PA2628	NA	hypothetical protein	891	297	31.8
PA14_37350	2.29096	0.260954	0.474366	0.550111	0.582244	0.815308	PA2107	NA	hypothetical protein	399	133	14.2
PA14_56550	174.373	0.260895	0.310189	0.841084	0.400301	0.701792	PA4349	NA	hypothetical protein	897	299	31.7
PA14_60000	253.577	0.260625	0.267603	0.973924	0.330094	0.64795	NA	NA	NA	NA	NA	NA
PA14_71710	461.983	0.260609	0.219291	1.18842	0.234669	0.556403	PA5434	mtr	tryptophan permease	1254	418	44.7
PA14_16770	76.6764	0.260441	0.317583	0.820072	0.412175	0.710702	PA3680	NA	conserved hypothetical protein	786	262	27.9
PA14_52110	485.645	0.260359	0.308942	0.842745	0.399371	0.70127	PA0939	NA	hypothetical protein	327	109	12.1
PA14_65040	160.674	0.260017	0.314817	0.825931	0.408843	0.707483	PA4925	NA	conserved hypothetical protein	852	284	30.3
PA14_61270	240.136	0.259759	0.29321	0.885912	0.375665	0.680831	PA4630	NA	hypothetical protein	444	148	16.8
PA14_01870	60.3884	0.259548	0.314797	0.824493	0.40966	0.708057	PA0151	NA	probable TonB-dependent receptor	2388	796	86.7
PA14_21730	334.296	0.259138	0.342678	0.756213	0.449521	0.734717	PA3268	NA	probable TonB-dependent receptor	2166	722	79.4
PA14_12750	795.462	0.25904	0.270859	0.956365	0.338888	0.652853	PA3951	NA	conserved hypothetical protein	504	168	18.1
PA14_01900	29.3636	0.258881	0.37077	0.698226	0.485036	0.762329	PA0153	pcaH	protocatechuate 3,4-dioxygenase, beta subunit	720	240	27.1
PA14_12260	131.091	0.258621	0.309645	0.835216	0.403596	0.702724	PA3986	NA	hypothetical protein	432	144	15.9
PA14_21280	297.162	0.258448	0.252932	1.02181	0.306871	0.631484	PA3305	NA	hypothetical protein	1995	665	73.1
PA14_66660	8619.72	0.25811	0.352424	0.732386	0.463933	0.747256	PA5044	pilM	type 4 fimbrial biogenesis protein PilM	1065	355	38
PA14_15480	2037.84	0.257628	0.326492	0.78908	0.430066	0.721235	NA	NA	NA	NA	NA	NA
PA14_23240	648.212	0.257384	0.210458	1.22297	0.221341	0.541796	PA3170	NA	conserved hypothetical protein	1335	445	48.5
PA14_25640	2741.64	0.257248	0.367347	0.700286	0.483749	0.761331	PA2969	plsX	fatty acid biosynthesis protein PlsX	981	327	34.6
PA14_50660	859.535	0.25715	0.223799	1.14902	0.250546	0.574126	PA1061	NA	conserved hypothetical protein	1098	366	40
PA14_41150	861.09	0.2566	0.277852	0.923514	0.35574	0.6642	PA1808	nppC	NppC	1020	340	38.1
PA14_62160	8393.48	0.256436	0.36298	0.706474	0.479894	0.758944	PA4696	ilvI	acetolactate synthase large subunit	1725	575	63
PA14_42580	2.31719	0.255799	0.464325	0.550906	0.581698	0.815308	PA1696	pscO	translocation protein in type III secretion	477	159	19
PA14_43630	542.504	0.255682	0.305151	0.837884	0.402096	0.702255	PA1615	NA	probable lipase	342	114	12.5
PA14_69870	416.507	0.255655	0.262326	0.974567	0.329775	0.647579	PA5292	pchP	phosphorylcholine phosphatase	1050	350	39.1
PA14_56360	214.627	0.255171	0.371184	0.687453	0.491797	0.767178	PA4335	NA	hypothetical protein	309	103	11.9
PA14_57410	2202.64	0.255014	0.243787	1.04605	0.295537	0.620384	PA4417	murE	UDP-N-acetylmuramoylalanyl-D-glutamate-2, 6-diaminopimelate ligase	1464	488	51.3
PA14_41380	7718.34	0.254966	0.228541	1.11562	0.264583	0.590082	PA1794	glnS	glutaminyl-tRNA synthetase	1671	557	62.9
PA14_51340	3560.78	0.254764	0.268519	0.948774	0.342736	0.65555	PA1003	mvfR	Transcriptional regulator MvfR	999	333	37.2
PA14_36130	21.7094	0.254601	0.401429	0.634238	0.525926	0.789835	PA2209	NA	hypothetical protein	1098	366	40
PA14_05640	121.986	0.2546	0.348172	0.731248	0.464628	0.748168	PA0434	NA	hypothetical protein	2193	731	81.3
PA14_68480	75.9533	0.254309	0.373552	0.680788	0.496006	0.770002	PA5184	NA	hypothetical protein	558	186	20.4
PA14_01490	8843.71	0.254277	0.358438	0.709403	0.478074	0.757297	PA0122	rahU	rahU	411	137	14.6
PA14_49930	355.641	0.254083	0.349032	0.727965	0.466635	0.749194	PA1116	NA	hypothetical protein	840	280	31.3
PA14_50220	3908.64	0.253532	0.244593	1.03655	0.299947	0.624387	PA1097	fleQ	transcriptional regulator FleQ	1473	491	55.3
PA14_66260	9474.17	0.253497	0.25715	0.985794	0.324234	0.643675	PA5013	ilvE	branched-chain amino acid transferase	924	308	34.1
PA14_35620	11.6045	0.253358	0.465128	0.544706	0.585956	0.817763	PA2241	pslK	PslL	1410	470	49.6
PA14_30650	2311.12	0.25312	0.217309	1.16479	0.244102	0.568146	PA2586	gacA	response regulator GacA	645	215	23.6
PA14_45370	134.224	0.252667	0.3579	0.70597	0.480207	0.758995	PA1476	ccmB	heme exporter protein CcmB	672	224	23.4
PA14_35010	50.6204	0.252469	0.331341	0.761961	0.446083	0.732688	PA2287	NA	hypothetical protein	636	212	23
PA14_29350	93.6368	0.252367	0.286374	0.881248	0.378183	0.682239	PA2688	pfeA	Ferric enterobactin receptor, outer membrane protein PfeA precursor	2241	747	81
PA14_69630	1131.06	0.251677	0.264595	0.951176	0.341515	0.65555	PA5274	rnk	nucleoside diphosphate kinase regulator	405	135	14.4
PA14_67020	451.693	0.251531	0.273041	0.921221	0.356935	0.664688	PA5073	NA	hypothetical protein	462	154	17.6
PA14_08160	86.7623	0.251392	0.406959	0.617733	0.536752	0.795662	PA0629	NA	conserved hypothetical protein	630	210	23
PA14_24830	53.9382	0.251157	0.352368	0.71277	0.475988	0.755836	PA3035	NA	probable glutathione S-transferase	597	199	22.4
PA14_23900	198.521	0.250993	0.298818	0.839955	0.400934	0.701792	PA3109	NA	hypothetical protein	543	181	19.2
PA14_64540	29.5726	0.250866	0.367176	0.683231	0.494461	0.76894	PA4882	NA	hypothetical protein	768	256	28.8
PA14_48990	14.5377	0.250444	0.441846	0.566812	0.570842	0.811356	PA0718	NA	hypothetical protein of bacteriophage Pf1	291	97	10.9
PA14_35590	3.94853	0.249776	0.50185	0.497711	0.618688	0.836582	PA2243	pslM	hypothetical protein	1734	578	61.5
PA14_32390	579.082	0.249631	0.357881	0.697525	0.485474	0.762813	PA2494	mexF	Resistance-Nodulation-Cell Division (RND) multidrug efflux transporter MexF	3189	1063	115.5
PA14_54050	28.0849	0.24919	0.474938	0.524678	0.599807	0.824927	NA	NA	NA	NA	NA	NA
PA14_45440	42.8837	0.248935	0.378795	0.657176	0.511067	0.779714	PA1469	NA	hypothetical protein	723	241	25.7
PA14_31000	670.085	0.248908	0.320878	0.775708	0.437922	0.727068	NA	NA	NA	NA	NA	NA
PA14_59870	69.6127	0.248752	0.312497	0.796011	0.426025	0.7199	NA	NA	NA	NA	NA	NA
PA14_63470	160.511	0.248077	0.348909	0.711007	0.47708	0.756748	PA4803	NA	hypothetical protein	618	206	22.7
PA14_15120	841.451	0.247727	0.278403	0.889813	0.373567	0.679784	PA3785	NA	conserved hypothetical protein	477	159	17
PA14_18600	1359.5	0.247571	0.295374	0.83816	0.401941	0.702194	PA3538	NA	probable ATP-binding component of ABC transporter	1083	361	39.2
PA14_41590	1237.32	0.247564	0.306477	0.807775	0.41922	0.714293	PA1775	cmpX	conserved cytoplasmic membrane protein, CmpX protein	825	275	29
PA14_08030	406.52	0.247424	0.248034	0.99754	0.318502	0.639193	PA0618	NA	probable bacteriophage protein	888	296	31.9
PA14_51270	2897.99	0.247319	0.267139	0.925805	0.354547	0.662989	PA1010	dapA	dihydrodipicolinate synthase	879	293	31.4
PA14_10410	6.54014	0.247173	0.508146	0.486422	0.626668	0.84034	NA	NA	NA	NA	NA	NA
PA14_49590	67.5476	0.247031	0.393484	0.627805	0.530132	0.792687	PA1145	NA	probable transcriptional regulator	903	301	33.6
PA14_51040	71.9155	0.24676	0.295123	0.836125	0.403085	0.702724	PA1028	amaA	L-Pipecolate oxidase	1287	429	46.2
PA14_32250	10.9453	0.246226	0.474224	0.51922	0.603607	0.828542	PA2506	NA	hypothetical protein	219	73	8
PA14_62650	4334.8	0.246091	0.291837	0.843246	0.399091	0.70127	PA4735	NA	hypothetical protein	3267	1089	118.6
PA14_51770	1934.38	0.245682	0.221964	1.10685	0.268357	0.593392	PA0968	NA	conserved hypothetical protein	447	149	16.7
PA14_59150	1623.99	0.245364	0.375668	0.653141	0.513665	0.781385	NA	NA	NA	NA	NA	NA
PA14_12360	256.463	0.245159	0.263532	0.930283	0.352224	0.662598	PA3979	NA	hypothetical protein	333	111	12.6
PA14_66400	2636.11	0.244583	0.255254	0.958196	0.337964	0.652853	PA5022	NA	conserved hypothetical protein	3357	1119	124.1
PA14_53180	3124.71	0.244174	0.267934	0.911323	0.362125	0.669524	PA0858	NA	conserved hypothetical protein	939	313	35.4
PA14_02750	231.723	0.244173	0.36753	0.664363	0.506458	0.776494	PA0225	NA	probable transcriptional regulator	540	180	20
PA14_62920	1154.44	0.243149	0.326694	0.74427	0.456713	0.741797	PA4757	NA	conserved hypothetical protein	651	217	23.2
PA14_64660	4.94152	0.243146	0.477578	0.509122	0.610667	0.832559	PA4892	ureF	urease accessory protein UreF	672	224	24.6
PA14_66600	3236.44	0.242886	0.226266	1.07346	0.283066	0.607113	PA5038	aroB	3-dehydroquinate synthase	1107	369	40.1
PA14_28120	45.0061	0.242881	0.352566	0.688895	0.490889	0.766733	PA2781	NA	hypothetical protein	342	114	12.9
PA14_21770	85.7146	0.242867	0.288965	0.840473	0.400643	0.701792	PA3265	NA	probable transporter	315	105	10.8
PA14_04570	39.2423	0.242229	0.383396	0.631798	0.527519	0.790302	PA0349	NA	hypothetical protein	1041	347	37.8
PA14_12550	434.539	0.241482	0.332341	0.726607	0.467467	0.74964	PA3967	NA	hypothetical protein	393	131	14.7
PA14_57030	1037.67	0.24138	0.266883	0.904441	0.365762	0.671993	PA4387	NA	conserved hypothetical protein	468	156	17.2
PA14_17530	4122.68	0.241025	0.247125	0.975316	0.329403	0.647518	PA3617	recA	RecA protein	1041	347	36.9
PA14_40310	1698.88	0.241025	0.295127	0.81668	0.414111	0.71175	PA1869	acp1	Acp1	240	80	9
PA14_67580	1340.85	0.2406	0.303678	0.792287	0.428193	0.721103	PA5118	thiI	thiazole biosynthesis protein ThiI	1455	485	54.8
PA14_64550	3.0373	0.240541	0.468311	0.513635	0.607507	0.830583	PA4883	NA	hypothetical protein	615	205	22.7
PA14_17880	5.13789	0.239513	0.509071	0.470491	0.638004	0.846711	PA3589	NA	probable acyl-CoA thiolase	1206	402	42.1
PA14_52890	6.28353	0.239492	0.505727	0.47356	0.635814	0.845891	PA0880	NA	probable ring-cleaving dioxygenase	381	127	13.7
PA14_67090	6620.41	0.238919	0.290397	0.822733	0.41066	0.709156	PA5078	opgG	OpgG	1578	526	59.4
PA14_36860	42.6093	0.238873	0.443718	0.538344	0.59034	0.818658	NA	NA	NA	NA	NA	NA
PA14_42870	401.062	0.238661	0.242032	0.986073	0.324097	0.643675	PA1672	NA	hypothetical protein	381	127	13.4
PA14_10840	90.9087	0.237307	0.307452	0.771849	0.440204	0.729552	NA	NA	NA	NA	NA	NA
PA14_30660	1776.9	0.2373	0.244118	0.972073	0.331014	0.648051	PA2585	uvrC	excinuclease ABC subunit C	1827	609	67.4
PA14_35860	199.599	0.236608	0.256812	0.921326	0.35688	0.664688	NA	NA	NA	NA	NA	NA
PA14_28080	17.1951	0.236478	0.427664	0.552953	0.580296	0.814877	PA2785	NA	conserved hypothetical protein	219	73	7.9
PA14_38500	648.72	0.236265	0.27861	0.848012	0.396431	0.699367	PA2010	hmgR	HmgR	804	268	28
PA14_70470	5594.48	0.236008	0.238163	0.990951	0.321709	0.642322	PA5338	spoT	guanosine-3',5'-bis(diphosphate) 3'-pyrophosphohydrolase	2106	702	78.9
PA14_08220	320.959	0.235914	0.253651	0.930074	0.352333	0.662598	PA0634	NA	hypothetical protein	348	116	12.9
PA14_36570	82.086	0.235575	0.296007	0.795843	0.426123	0.7199	PA2165	NA	probable glycogen synthase	1542	514	56.6
PA14_05290	537.75	0.235078	0.314547	0.747354	0.45485	0.740382	PA0405	algH	AlgH	570	190	20.2
PA14_51800	1562.91	0.234999	0.25176	0.933424	0.350601	0.661567	PA0965	ruvC	Holliday junction resolvase RuvC	525	175	18.6
PA14_33340	2765.67	0.234689	0.281189	0.834632	0.403925	0.702724	NA	NA	NA	NA	NA	NA
PA14_21780	107.105	0.23398	0.300748	0.777993	0.436573	0.7258	PA3264	NA	probable transporter	936	312	33
PA14_25690	11156.6	0.233758	0.337814	0.691973	0.488954	0.7654	PA2965	fabF1	beta-ketoacyl-acyl carrier protein synthase II	1245	415	43.5
PA14_05890	81.4863	0.233598	0.374599	0.623596	0.532893	0.793768	PA0452	NA	probable stomatin-like protein	795	265	29.4
PA14_33890	271.703	0.232332	0.269691	0.861477	0.388975	0.69217	PA2379	NA	probable oxidoreductase	471	157	16.6
PA14_69480	2290.42	0.232324	0.332221	0.699307	0.48436	0.761965	PA5262	fimS	FimS	1077	359	40.1
PA14_45770	561.897	0.231854	0.246333	0.941223	0.346591	0.659073	PA1446	fliP	flagellar biosynthetic protein FliP	768	256	27.6
PA14_47140	126.068	0.23111	0.298806	0.773444	0.43926	0.728608	PA1322	NA	probable TonB-dependent receptor	2199	733	80.8
PA14_06900	41.6472	0.231009	0.393191	0.587525	0.556851	0.804101	NA	NA	NA	NA	NA	NA
PA14_13610	115.178	0.229865	0.30006	0.766065	0.443638	0.731573	PA3888	opuCD	OpuC ABC transporter, permease protein, OpuCD	723	241	25.1
PA14_00960	103.691	0.229678	0.288256	0.796785	0.425576	0.7199	PA0080	tssJ1	TssJ1	465	155	16.9
PA14_47640	28.1563	0.22962	0.424306	0.541166	0.588393	0.818658	PA1282	NA	probable major facilitator superfamily (MFS) transporter	1506	502	52.6
PA14_62250	95.7908	0.229484	0.341878	0.671246	0.502064	0.773078	PA4703	NA	hypothetical protein	273	91	10
PA14_46590	291.135	0.229292	0.236305	0.970323	0.331885	0.648887	NA	NA	NA	NA	NA	NA
PA14_30190	32437.2	0.229157	0.325826	0.70331	0.481862	0.759847	PA2623	icd	isocitrate dehydrogenase	1257	419	45.6
PA14_14680	1031.28	0.229012	0.244511	0.936612	0.348958	0.660678	PA3818	NA	extragenic suppressor protein SuhB	816	272	29.5
PA14_05330	4428.56	0.228899	0.282149	0.811272	0.41721	0.712972	PA0409	pilH	twitching motility protein PilH	366	122	13.3
PA14_43730	69.1112	0.228732	0.329448	0.69429	0.4875	0.763764	PA1606	NA	hypothetical protein	477	159	17.7
PA14_42760	884.569	0.228459	0.258205	0.884797	0.376266	0.680992	PA1681	aroC	chorismate synthase	1092	364	39
PA14_68490	139.345	0.22825	0.317078	0.719855	0.471614	0.752284	PA5185	NA	conserved hypothetical protein	444	148	16.5
PA14_70590	821.065	0.228243	0.341477	0.6684	0.503878	0.774646	PA5347	NA	hypothetical protein	393	131	14.7
PA14_52730	64.2368	0.228147	0.361299	0.631463	0.527738	0.790322	PA0894	NA	hypothetical protein	324	108	11.9
PA14_01170	27.6539	0.227376	0.401825	0.565858	0.571491	0.811356	PA0096	NA	hypothetical protein	450	150	15.6
PA14_53850	315.712	0.227196	0.347482	0.653834	0.513219	0.781195	PA0804	NA	probable oxidoreductase	822	274	30
PA14_64860	37.8576	0.226553	0.380313	0.595701	0.551375	0.802962	PA4909	NA	probable ATP-binding component of ABC transporter	717	239	26.3
PA14_31260	4.51561	0.226539	0.507912	0.44602	0.655583	0.857352	NA	NA	NA	NA	NA	NA
PA14_41560	48.3722	0.226518	0.361391	0.626795	0.530794	0.793068	PA1779	NA	assimilatory nitrate reductase	2727	909	99.3
PA14_48530	208.035	0.225503	0.358272	0.629419	0.529074	0.791512	PA1221	NA	hypothetical protein	1857	619	67.6
PA14_14060	408.497	0.225257	0.294474	0.764946	0.444304	0.731573	PA3860	NA	probable AMP-binding enzyme	1899	633	69
PA14_53810	185.248	0.225033	0.266313	0.844997	0.398113	0.700745	PA0808	NA	hypothetical protein	474	158	17.6
PA14_00900	50.1533	0.224843	0.327248	0.68707	0.492038	0.767349	PA0076	tagF1	TagF1	681	227	23.9
PA14_17150	11994.9	0.224826	0.288484	0.779338	0.435781	0.725101	PA3648	opr86	outer membrane protein Opr86	2394	798	88.3
PA14_27870	1144.97	0.224757	0.214602	1.04732	0.294953	0.620384	PA2805	NA	hypothetical protein	264	88	9.7
PA14_46810	15.7092	0.224592	0.436498	0.514533	0.60688	0.830497	PA1351	NA	probable sigma-70 factor, ECF subfamily	1224	408	45.6
PA14_07580	133.214	0.223985	0.314923	0.711238	0.476937	0.756748	PA0581	NA	conserved hypothetical protein	570	190	20.2
PA14_61210	107.432	0.223827	0.319608	0.700317	0.483729	0.761331	PA4626	hprA	glycerate dehydrogenase	972	324	34.3
PA14_22340	162.249	0.223574	0.474624	0.471055	0.637602	0.846661	PA3235	NA	conserved hypothetical protein	312	104	11.7
PA14_14400	13.7089	0.222946	0.478346	0.466076	0.641161	0.84878	NA	NA	NA	NA	NA	NA
PA14_27920	3005.17	0.222861	0.32287	0.690249	0.490038	0.766684	PA2800	vacJ	VacJ	705	235	26.1
PA14_01320	494.176	0.222653	0.284363	0.78299	0.433633	0.723387	PA0108	coIII	cytochrome c oxidase, subunit III	888	296	33.3
PA14_50650	167.422	0.222599	0.281215	0.791561	0.428617	0.721235	PA1062	NA	hypothetical protein	522	174	19.2
PA14_20800	216.252	0.22236	0.289277	0.768675	0.442086	0.731219	PA3345	hptB	Histidine phosphotransfer protein HptB	351	117	13.2
PA14_27150	112.283	0.222165	0.301297	0.737363	0.460902	0.745648	PA2857	NA	probable ATP-binding component of ABC transporter	684	228	24.6
PA14_50020	48.1504	0.221742	0.394036	0.562746	0.573608	0.81264	PA1111	NA	hypothetical protein	624	208	23.1
PA14_29820	1269.11	0.221739	0.256066	0.865944	0.386521	0.690959	PA2651	NA	conserved hypothetical protein	1059	353	38.4
PA14_41880	1253.1	0.221381	0.350282	0.63201	0.52738	0.790302	PA1753	NA	conserved hypothetical protein	498	166	18.4
PA14_41190	12007.8	0.221209	0.321666	0.687699	0.491642	0.767141	PA1805	ppiD	peptidyl-prolyl cis-trans isomerase D	1866	622	68.7
PA14_50790	522.415	0.221124	0.312075	0.70856	0.478598	0.75739	PA1050	NA	conserved hypothetical protein	1113	371	41.2
PA14_36940	17.1591	0.221081	0.462252	0.478269	0.632459	0.843785	NA	NA	NA	NA	NA	NA
PA14_44650	1284.83	0.220639	0.321729	0.685791	0.492845	0.767508	PA1530	NA	hypothetical protein	378	126	14
PA14_36760	41.4427	0.220589	0.382128	0.577265	0.563761	0.807339	PA2150	NA	conserved hypothetical protein	882	294	32.8
PA14_14200	154.623	0.22036	0.285084	0.772965	0.439543	0.728871	PA3851	NA	hypothetical protein	753	251	25.7
PA14_56890	1388.5	0.21876	0.278418	0.785726	0.432028	0.722056	PA4375	mexW	Resistance-Nodulation-Cell Division (RND) multidrug efflux transporter MexW	3057	1019	110.5
PA14_36050	27.2969	0.218505	0.386838	0.564847	0.572178	0.811787	PA2217	NA	probable aldehyde dehydrogenase	1584	528	55.7
PA14_23830	14715.4	0.21823	0.273137	0.798978	0.424303	0.718904	PA3115	fimV	Motility protein FimV	2760	920	96.9
PA14_50320	440.434	0.218072	0.289075	0.754379	0.450622	0.735139	PA1089	NA	conserved hypothetical protein	603	201	22.5
PA14_37510	7.92937	0.217914	0.509545	0.427664	0.668896	0.864533	PA2088	NA	hypothetical protein	849	283	31.8
PA14_45110	1485.99	0.216936	0.274345	0.79074	0.429095	0.721235	PA1493	cysP	sulfate-binding protein of ABC transporter	999	333	36.5
PA14_68810	306.335	0.216623	0.305468	0.709152	0.47823	0.757338	PA5209	NA	hypothetical protein	1365	455	52
PA14_24700	744.034	0.216449	0.307241	0.704492	0.481126	0.759249	PA3046	NA	conserved hypothetical protein	345	115	13
PA14_71060	25.1008	0.216402	0.407363	0.531228	0.595261	0.822107	PA5379	sdaB	L-serine dehydratase	1377	459	49.2
PA14_61220	123.521	0.216308	0.331585	0.652345	0.514179	0.781385	PA4627	NA	conserved hypothetical protein	999	333	35.9
PA14_40820	326.637	0.216171	0.250282	0.863708	0.387748	0.691515	NA	NA	NA	NA	NA	NA
PA14_59290	168.062	0.216146	0.256428	0.84291	0.399279	0.70127	NA	NA	NA	NA	NA	NA
PA14_51240	5802.6	0.216062	0.351977	0.613855	0.539311	0.797452	PA1013	purC	phosphoribosylaminoimidazole-succinocarboxamide synthase	711	237	26.8
PA14_28050	665.059	0.215488	0.258483	0.833662	0.404472	0.702724	PA2788	NA	probable chemotaxis transducer	1596	532	56.4
PA14_47040	338.137	0.21543	0.366429	0.587916	0.556588	0.804101	PA1331	NA	conserved hypothetical protein	1548	516	57.4
PA14_59750	210.667	0.215427	0.256282	0.840585	0.40058	0.701792	NA	NA	NA	NA	NA	NA
PA14_65670	279.684	0.21513	0.277373	0.775598	0.437986	0.727068	PA4968	NA	conserved hypothetical protein	621	207	22.6
PA14_27050	327.732	0.214535	0.256822	0.835346	0.403523	0.702724	PA2865	NA	probable glycosylase	1431	477	53.3
PA14_33970	268.653	0.214182	0.323379	0.662323	0.507764	0.777144	NA	NA	NA	NA	NA	NA
PA14_10700	4135.46	0.213575	0.270297	0.790149	0.429441	0.721235	PA4117	bphP	bacterial phytochrome, BphP	2187	729	80.9
PA14_06190	344.795	0.213541	0.268475	0.795386	0.426389	0.720041	NA	NA	NA	NA	NA	NA
PA14_56080	1508.17	0.213297	0.27147	0.785714	0.432035	0.722056	PA4316	sbcB	exodeoxyribonuclease I	1443	481	55.4
PA14_45970	3123.73	0.213257	0.259547	0.82165	0.411276	0.7098	PA1429	NA	probable cation-transporting P-type ATPase	2709	903	97
PA14_01400	162.258	0.213235	0.365388	0.583587	0.559498	0.804952	PA0115	NA	conserved hypothetical protein	453	151	17.1
PA14_27270	44.1647	0.213192	0.394913	0.539847	0.589303	0.818658	PA2847	NA	conserved hypothetical protein	750	250	26
PA14_41810	2494.41	0.212984	0.212829	1.00073	0.316958	0.638067	PA1759	NA	probable transcriptional regulator	2706	902	101.1
PA14_50130	2806.87	0.212553	0.239193	0.888624	0.374205	0.680182	PA1102	fliG	flagellar motor switch protein FliG	1017	339	37
PA14_10710	870.525	0.212535	0.269605	0.78832	0.43051	0.721468	PA4116	bphO	heme oxygenase, BphO	588	196	21.5
PA14_66050	171.19	0.212455	0.332482	0.638998	0.522824	0.786796	PA4995	NA	probable acyl-CoA dehydrogenase	1290	430	46.5
PA14_41640	2242.52	0.211999	0.260773	0.812963	0.416239	0.71291	PA1772	NA	probable methyltransferase	489	163	17.4
PA14_00430	187.343	0.211984	0.292597	0.72449	0.468765	0.75131	PA0034	NA	probable two-component response regulator	624	208	22.9
PA14_31720	291.846	0.211786	0.232502	0.910897	0.36235	0.669524	PA2540	NA	conserved hypothetical protein	1761	587	65.4
PA14_18360	11.9962	0.211776	0.458317	0.462073	0.644029	0.850871	PA3553	arnC	ArnC	1020	340	37.3
PA14_10940	441.937	0.21176	0.296333	0.7146	0.474856	0.75486	PA4094	NA	probable transcriptional regulator	960	320	35.9
PA14_69980	2338.7	0.211662	0.324992	0.651284	0.514863	0.781385	PA5301	pauR	PauR	549	183	19.9
PA14_25270	2062.21	0.210157	0.321064	0.654563	0.512749	0.780886	PA3000	aroP1	aromatic amino acid transport protein AroP1	1410	470	51
PA14_25130	1038.63	0.209849	0.277553	0.756068	0.449608	0.734717	PA3010	NA	hypothetical protein	519	173	19.1
PA14_14850	3145.58	0.209843	0.281482	0.745494	0.455973	0.741795	PA3805	pilF	type 4 fimbrial biogenesis protein PilF	759	253	28.5
PA14_15770	293.558	0.209037	0.299928	0.696958	0.485829	0.762832	PA3762	NA	hypothetical protein	318	106	11.7
PA14_30320	1861.18	0.208979	0.255402	0.818235	0.413223	0.71106	PA2613	NA	conserved hypothetical protein	1326	442	49
PA14_23200	1139.34	0.208929	0.266016	0.785398	0.43222	0.722056	PA3173	NA	probable short-chain dehydrogenase	741	247	26.3
PA14_22500	114.106	0.208921	0.273547	0.763748	0.445018	0.731822	NA	NA	NA	NA	NA	NA
PA14_29900	1854.57	0.208853	0.329733	0.6334	0.526473	0.790047	PA2645	nuoJ	NADH dehydrogenase I chain J	501	167	17.6
PA14_14600	2047.2	0.208805	0.297352	0.702214	0.482546	0.760413	PA3823	tgt	queuine tRNA-ribosyltransferase	1119	373	41.2
PA14_61940	207.224	0.208564	0.307522	0.67821	0.497639	0.771243	PA4682	NA	hypothetical protein	1047	349	36.8
PA14_62150	3289.93	0.208518	0.32917	0.633467	0.526429	0.790047	PA4695	ilvH	acetolactate synthase isozyme III small subunit	492	164	17.8
PA14_28100	38.0486	0.208441	0.363046	0.574145	0.56587	0.807872	PA2783	mep72	Mep72	1800	600	65
PA14_26590	3386.83	0.208079	0.230076	0.90439	0.365788	0.671993	PA2897	NA	probable transcriptional regulator	1440	480	53.5
PA14_29510	33.146	0.20785	0.3849	0.540011	0.58919	0.818658	PA2675	NA	probable type II secretion system protein	435	145	15.7
PA14_23770	106.212	0.207455	0.323418	0.641445	0.521233	0.786402	PA3119	NA	conserved hypothetical protein	564	188	21.2
PA14_71420	147.435	0.206845	0.305359	0.677381	0.498164	0.771243	PA5411	gbcB	GbcB	1101	367	40.5
PA14_05340	1882.64	0.206718	0.269576	0.766829	0.443183	0.731509	PA0410	pilI	twitching motility protein PilI	537	179	19.9
PA14_38330	2250.88	0.20671	0.226534	0.912489	0.361511	0.669524	PA2025	gor	glutathione reductase	1356	452	49.2
PA14_05810	207.263	0.206629	0.270791	0.763057	0.445429	0.731983	PA0444	NA	N-carbamoyl-beta-alanine amidohydrolase	1284	428	45.3
PA14_57890	2444.21	0.20662	0.23192	0.890907	0.372979	0.679645	PA4457	NA	arabinose-5-phosphate isomerase KdsD	981	327	34.2
PA14_27675	145.878	0.206591	0.279254	0.739797	0.459423	0.743804	NA	NA	NA	NA	NA	NA
PA14_32270	124.029	0.206569	0.266076	0.776351	0.437542	0.727068	PA2505	opdT	tyrosine porin OpdT	1347	449	49.8
PA14_10750	157.088	0.206177	0.260651	0.79101	0.428938	0.721235	PA4113	NA	probable major facilitator superfamily (MFS) transporter	1191	397	41.8
PA14_25790	567.663	0.205724	0.270615	0.760209	0.447129	0.733538	PA2958	NA	hypothetical protein	1134	378	42.1
PA14_53740	9.49459	0.205129	0.507048	0.404555	0.685804	0.873516	PA0814	NA	Rid1 subfamily protein	435	145	14.9
PA14_68470	4164.13	0.20488	0.330353	0.620186	0.535135	0.794475	PA5183.1	rsmN	RsmN	216	72	7.8
PA14_09150	27081.9	0.204485	0.348131	0.587379	0.556949	0.804101	PA4236	katA	catalase	1449	483	55.6
PA14_64000	52.6384	0.204258	0.338352	0.603684	0.546054	0.800322	PA4840	NA	conserved hypothetical protein	372	124	12.6
PA14_65200	8512.43	0.203796	0.258302	0.788982	0.430122	0.721235	PA4937	rnr	exoribonuclease RNase R	2715	905	100.1
PA14_56910	47.6439	0.203597	0.349671	0.582252	0.560397	0.805174	PA4377	NA	hypothetical protein	243	81	8.4
PA14_28110	3.051	0.203211	0.473124	0.42951	0.667552	0.863726	PA2782	bamI	biofilm-associated metzincin Inhibitor, BamI	660	220	22.7
PA14_17380	271.145	0.203148	0.311789	0.651558	0.514686	0.781385	PA3630	gfnR	glutathione-dependent formaldehyde neutralization regulator GfnR	909	303	34.1
PA14_07110	1789.65	0.203137	0.265903	0.76395	0.444897	0.731822	PA0547	NA	probable transcriptional regulator	1002	334	36.1
PA14_69570	1084.99	0.203064	0.296589	0.684665	0.493555	0.768074	PA5268	corA	magnesium/cobalt transport protein	981	327	37.3
PA14_50870	201.991	0.20289	0.340122	0.596523	0.550826	0.802781	PA1042	NA	conserved hypothetical protein	300	100	10.9
PA14_16790	1575.06	0.202588	0.308481	0.656725	0.511358	0.779714	PA3678	mexL	MexL	639	213	23.2
PA14_63480	40.6216	0.202495	0.413054	0.49024	0.623964	0.839134	PA4804	NA	POTRA-like domain-containing usher, CupB3	1398	466	50.3
PA14_57930	3898.6	0.202489	0.264087	0.76675	0.44323	0.731509	PA4461	lptB	Lipopolysaccharide export system ATP-binding protein LptB	726	242	26.5
PA14_55650	1168.12	0.20241	0.208925	0.968815	0.332637	0.649271	PA4282	NA	probable exonuclease	3636	1212	139
PA14_69150	3368.06	0.202062	0.2772	0.72894	0.466038	0.749189	PA5237	NA	conserved hypothetical protein	1467	489	54.6
PA14_29020	140.737	0.201899	0.294639	0.685241	0.493192	0.767713	PA2717	cpo	chloroperoxidase precursor	831	277	30.4
PA14_29520	12.7816	0.20112	0.497238	0.404474	0.685864	0.873516	PA2674	NA	probable type II secretion system protein	411	137	14.9
PA14_72300	343.676	0.201015	0.314782	0.638585	0.523093	0.786997	PA5477	NA	hypothetical protein	1041	347	39.3
PA14_05510	7731.85	0.200733	0.335507	0.598296	0.549643	0.802151	PA0423	pasP	PasP	576	192	20.8
PA14_38160	137.749	0.200405	0.317223	0.631747	0.527552	0.790302	PA2039	NA	hypothetical protein	759	253	27.2
PA14_59110	54.0309	0.200206	0.355232	0.563593	0.573031	0.81264	NA	NA	NA	NA	NA	NA
PA14_02690	45.1627	0.20015	0.407298	0.491409	0.623138	0.838628	PA0220	NA	amino acid APC family transporter	1434	478	50.6
PA14_12840	519.23	0.200138	0.309433	0.64679	0.517768	0.783111	PA3945	NA	conserved hypothetical protein	591	197	22.4
PA14_49860	54.6169	0.200005	0.373355	0.535697	0.592168	0.81985	NA	NA	NA	NA	NA	NA
PA14_07560	2324.8	0.1995	0.311773	0.639891	0.522244	0.786472	PA0579	rpsU	30S ribosomal protein S21	216	72	8.5
PA14_40520	2.64616	0.199414	0.494831	0.402995	0.686952	0.873615	PA1855	NA	hypothetical protein	222	74	7.8
PA14_28570	139.966	0.199182	0.29156	0.683159	0.494507	0.76894	PA2749	endA	DNA-specific endonuclease I	714	238	27.3
PA14_54810	444.654	0.19912	0.302155	0.659001	0.509895	0.778789	PA0732	NA	hypothetical protein	1044	348	37.2
PA14_10800	197.104	0.199052	0.301681	0.659809	0.509376	0.778783	PA4109	ampR	transcriptional regulator AmpR	891	297	32.6
PA14_51490	383.684	0.198923	0.332207	0.59879	0.549313	0.802099	PA0990	NA	conserved hypothetical protein	639	213	23.7
PA14_15600	5547.15	0.198771	0.280098	0.709649	0.477922	0.757297	NA	NA	NA	NA	NA	NA
PA14_62020	1970.84	0.198578	0.217407	0.913395	0.361035	0.669031	PA4689	NA	hypothetical protein	2307	769	83.7
PA14_49230	187.032	0.198568	0.350555	0.56644	0.571095	0.811356	PA1175	napD	NapD protein of periplasmic nitrate reductase	330	110	12
PA14_12710	163.921	0.198377	0.308285	0.643484	0.51991	0.785444	PA3954	sfnG	FMNH2-dependent monooxygenase, SfnG	1095	365	40.7
PA14_44200	19.6595	0.197909	0.445036	0.444703	0.656534	0.857664	PA1568	NA	conserved hypothetical protein	354	118	13.3
PA14_33290	532.584	0.197328	0.273094	0.722564	0.469948	0.751968	PA2423	NA	hypothetical protein	795	265	30.6
PA14_55610	213.716	0.197086	0.252758	0.779741	0.435543	0.724913	PA0669	NA	probable DNA polymerase alpha chain	3096	1032	115.7
PA14_51220	2352.49	0.19656	0.352713	0.557281	0.577335	0.813547	PA1014	wapB	1,2-glucosyltransferase WapB	993	331	37.3
PA14_45880	135.331	0.196256	0.266941	0.735205	0.462215	0.746247	PA1437	NA	probable two-component response regulator	690	230	25.8
PA14_35690	101.643	0.195662	0.332112	0.589143	0.555765	0.804101	PA2235	pslE	PslE	1989	663	74.6
PA14_30370	329.331	0.19524	0.242602	0.804772	0.420951	0.716234	PA2608	NA	conserved hypothetical protein	336	112	12.4
PA14_24360	93.104	0.194617	0.322044	0.604319	0.545632	0.800322	NA	NA	NA	NA	NA	NA
PA14_61770	9424.17	0.194559	0.301657	0.644966	0.518949	0.784602	PA4670	prs	ribose-phosphate pyrophosphokinase	942	314	34
PA14_51590	883.29	0.194477	0.402506	0.483164	0.628979	0.841568	NA	NA	NA	NA	NA	NA
PA14_59910	181.887	0.194468	0.26625	0.730396	0.465148	0.748594	NA	NA	NA	NA	NA	NA
PA14_34550	12.3787	0.194111	0.480941	0.403606	0.686503	0.873615	PA2325	NA	hypothetical protein	1236	412	45.2
PA14_27690	27.5588	0.194057	0.408454	0.475102	0.634714	0.84561	NA	NA	NA	NA	NA	NA
PA14_11060	160.454	0.193791	0.374993	0.516786	0.605306	0.829818	PA4086	cupB1	probable fimbrial subunit CupB1	570	190	19.7
PA14_52020	529.843	0.193565	0.260503	0.743043	0.457455	0.741797	PA0946	NA	hypothetical protein	1038	346	36.8
PA14_39060	153.737	0.193536	0.296901	0.651853	0.514496	0.781385	PA1970	NA	hypothetical protein	240	80	8.7
PA14_42960	154.62	0.193499	0.273043	0.708676	0.478526	0.75739	PA1664	orfX	OrfX	141	47	4.9
PA14_21090	8.07562	0.193018	0.480461	0.401735	0.687879	0.874176	PA3320	NA	hypothetical protein	456	152	15.6
PA14_41450	1089.05	0.192936	0.338559	0.569874	0.568763	0.810297	PA1788	NA	hypothetical protein	468	156	18.2
PA14_31440	370.4	0.192817	0.265037	0.727512	0.466913	0.749194	PA2559	NA	hypothetical protein	543	181	19.3
PA14_09050	97118.9	0.192661	0.364431	0.528663	0.597039	0.82359	PA4243	secY	secretion protein SecY	1329	443	47.8
PA14_56000	1064.89	0.192118	0.294636	0.652054	0.514366	0.781385	PA4309	pctA	chemotactic transducer PctA	1890	630	68
PA14_19960	25.5678	0.192098	0.412875	0.465269	0.641739	0.849159	PA3412	NA	hypothetical protein	270	90	9.8
PA14_13510	272.972	0.191976	0.291043	0.659614	0.509502	0.778783	PA3895	NA	probable transcriptional regulator	954	318	35
PA14_04830	55.3794	0.191818	0.323054	0.593766	0.552668	0.802971	NA	NA	NA	NA	NA	NA
PA14_72140	94.639	0.191676	0.325789	0.588345	0.556301	0.804101	PA5466	NA	hypothetical protein	945	315	32.8
PA14_42480	1.45497	0.19123	0.448273	0.426593	0.669676	0.865159	PA1705	pcrG	regulator in type III secretion	288	96	11
PA14_65190	582.989	0.191092	0.345808	0.552596	0.58054	0.814877	PA4936	NA	probable rRNA methylase	747	249	27.1
PA14_68060	1819.98	0.191083	0.324053	0.589664	0.555416	0.803949	PA5152	NA	probable ATP-binding component of ABC transporter	774	258	28.4
PA14_21900	736.573	0.190796	0.299177	0.637736	0.523646	0.787626	PA3255	NA	hypothetical protein	579	193	21.6
PA14_60890	2322.16	0.190452	0.252305	0.754849	0.450339	0.734884	PA4602	glyA3	serine hydroxymethyltransferase	1254	418	45.2
PA14_10280	11.797	0.190286	0.458932	0.414628	0.678415	0.869526	PA4148	NA	probable short-chain dehydrogenase	801	267	27.8
PA14_05160	621.186	0.190263	0.226835	0.838773	0.401597	0.702014	PA0394	NA	conserved hypothetical protein	693	231	24.5
PA14_01470	118.713	0.190133	0.305612	0.622139	0.533851	0.793892	PA0120	NA	probable transcriptional regulator	687	229	25.5
PA14_61880	238.831	0.190112	0.318737	0.596455	0.550871	0.802781	PA4678	rimI	peptide n-acetyltransferase RimI	453	151	17.1
PA14_46430	232.748	0.189957	0.285439	0.665491	0.505736	0.776481	PA1378	NA	hypothetical protein	363	121	13.6
[truncated: 3,843 more rows]

## Sheet: PA+gliotoxin vs_PA in SCFM2
PA14 ID	Base mean	log2(FC)	StdErr	Wald-Stats	P-value	P-adj	PAO1 ID	Gene Name	Product Name	Length	Length (amino acids)	Molecular Weight
PA14_09950	34852.3	8.29252	0.141482	58.6118	0	0	PA4170	NA	hypothetical protein	933	311	33
PA14_39650	4148.84	6.81745	0.171222	39.8164	0	0	PA1922	NA	probable TonB-dependent receptor	1962	654	72.3
PA14_73020	4676.01	6.73229	0.162425	41.4487	0	0	PA5536	dksA2	DksA2	405	135	16
PA14_73050	4154.8	6.22789	0.159882	38.9529	0	0	PA5539	NA	RidA subfamily protein	897	299	32.4
PA14_73040	5815.2	6.02231	0.15313	39.3282	0	0	PA5538	amiA	N-acetylmuramoyl-L-alanine amidase	1194	398	42.9
PA14_73060	2477.19	5.94688	0.160038	37.1591	3.12104e-302	1.52021e-299	PA5540	NA	hypothetical protein	561	187	19.8
PA14_09940	5311.2	5.92368	0.164919	35.9187	1.56177e-282	6.52038e-280	PA4171	NA	probable protease	564	188	20.1
PA14_73010	14017.9	5.92306	0.133246	44.4519	0	0	PA5535	NA	conserved hypothetical protein	1203	401	45.1
PA14_39640	2048.37	5.90446	0.210763	28.0146	1.07792e-172	3.15022e-170	PA1923	NA	hypothetical protein	3846	1282	140.3
PA14_63960	24585	5.76261	0.117841	48.9014	0	0	PA4837	cntO	CntO	2127	709	79.1
PA14_54180	19063.5	5.67245	0.130038	43.6215	0	0	PA0781	NA	hypothetical protein	2064	688	74.2
PA14_73000	5247.3	5.49535	0.180941	30.371	1.32603e-202	4.84415e-200	PA5534	NA	hypothetical protein	642	214	23.6
PA14_39630	326.042	5.48886	0.251862	21.7931	2.69466e-105	5.2501e-103	PA1924	NA	hypothetical protein	477	159	17.7
PA14_63940	3652.71	5.16282	0.135094	38.2166	0	0	PA4836	cntL	CntL	792	264	28.9
PA14_63920	2593.39	5.16218	0.135819	38.0077	0	0	PA4835	cntM	CntM	1302	434	47.7
PA14_09930	1547.67	5.03482	0.181112	27.7996	4.38885e-170	1.22156e-167	PA4172	NA	probable nuclease	801	267	30.3
PA14_11320	7704.74	4.58251	0.117938	38.8554	0	0	PA4063	NA	hypothetical protein	591	197	21.2
PA14_45020	2376.95	4.50102	0.149371	30.1331	1.78723e-199	6.14492e-197	PA1500	NA	probable oxidoreductase	891	297	30.9
PA14_73070	4045.35	4.45922	0.138658	32.1598	6.44674e-227	2.51208e-224	PA5541	pyrQ	dihydroorotase	1338	446	49.3
PA14_17710	2069.35	4.38333	0.161513	27.1391	3.40408e-162	9.04401e-160	PA3600	NA	conserved hypothetical protein	153	51	6
PA14_45000	3444.73	4.38204	0.177092	24.7445	3.5525e-135	8.65182e-133	PA1502	gcl	glyoxylate carboligase	1776	592	64.4
PA14_39660	868.929	4.28565	0.25008	17.1372	7.83799e-66	1.14533e-63	PA1921	NA	hypothetical protein	810	270	30.3
PA14_39620	502.514	4.18076	0.246841	16.9371	2.39633e-64	3.41624e-62	PA1925	NA	hypothetical protein	327	109	11.8
PA14_11310	3309.04	4.01547	0.109062	36.8184	9.38199e-297	4.21829e-294	PA4064	NA	probable ATP-binding component of ABC transporter	705	235	25.4
PA14_17700	4888.59	3.52451	0.272582	12.9301	3.04458e-38	2.6963e-36	PA3601	NA	conserved hypothetical protein	264	88	9.5
PA14_73030	1435.54	3.42703	0.142878	23.9857	3.9249e-127	8.49667e-125	PA5537	NA	hypothetical protein	417	139	15.1
PA14_20250	546.773	3.42041	0.194953	17.5448	6.51944e-69	9.7708e-67	PA3390	NA	hypothetical protein	303	101	11.3
PA14_11290	4079.69	3.31892	0.134145	24.7413	3.84726e-135	8.99489e-133	PA4065	NA	hypothetical protein	1266	422	45.8
PA14_17720	4335.12	3.26597	0.112555	29.0167	4.04518e-185	1.24443e-182	PA3599	NA	probable transcriptional regulator	786	262	29.4
PA14_33110	179.192	3.17123	0.309921	10.2324	1.4199e-24	9.43102e-23	PA2437	NA	hypothetical protein	1041	347	36.7
PA14_63970	2352.57	3.13551	0.138068	22.7099	3.57472e-114	7.46223e-112	PA4838	NA	hypothetical protein	1155	385	42.7
PA14_45010	1879.91	3.00541	0.162561	18.4879	2.58519e-76	4.0839e-74	PA1501	NA	conserved hypothetical protein	783	261	29.2
PA14_54190	2063.24	2.973	0.10121	29.3746	1.16108e-189	3.77029e-187	PA0780	pruR	proline utilization regulator	753	251	27.6
PA14_63910	1978.43	2.97153	0.110885	26.7983	3.38264e-158	8.59633e-156	PA4834	cntI	CntI	855	285	30.7
PA14_33070	555.279	2.96592	0.214761	13.8103	2.20834e-43	2.08189e-41	PA2439	NA	hypothetical protein	2001	667	70.5
PA14_09960	682.859	2.96439	0.148883	19.9109	3.27137e-88	5.62387e-86	PA4169	NA	conserved hypothetical protein	429	143	15.6
PA14_20240	433.096	2.90891	0.189689	15.3352	4.45212e-53	5.31074e-51	PA3389	NA	probable ring-cleaving dioxygenase	414	138	15.3
PA14_72980	1965.09	2.86488	0.140927	20.3287	7.16172e-92	1.26849e-89	PA5532	NA	hypothetical protein	759	253	26.7
PA14_45030	384.886	2.73114	0.228951	11.9289	8.364e-33	6.88557e-31	PA1499	NA	conserved hypothetical protein	1266	422	44.3
PA14_39670	52.7499	2.70948	0.321659	8.42346	3.65534e-17	1.63095e-15	NA	NA	NA	NA	NA	NA
PA14_45050	502.904	2.70473	0.192265	14.0677	5.99915e-45	5.94323e-43	PA1498	pykF	pyruvate kinase I	1434	478	51.5
PA14_44990	306.351	2.69816	0.210619	12.8106	1.42981e-37	1.24735e-35	PA1503	NA	hypothetical protein	432	144	14.4
PA14_44820	3177.72	2.67193	0.188343	14.1865	1.11038e-45	1.13862e-43	PA1518	NA	conserved hypothetical protein	381	127	13.9
PA14_44850	2469.66	2.59697	0.119499	21.7321	1.01973e-104	1.86259e-102	PA1515	alc	allantoicase	999	333	36.8
PA14_33080	422.866	2.58367	0.218021	11.8506	2.13663e-32	1.73452e-30	PA2438	NA	hypothetical protein	1026	342	37.3
PA14_44840	2739.32	2.56062	0.117325	21.8249	1.34568e-105	2.71225e-103	PA1516	NA	hypothetical protein	516	172	18.9
PA14_44830	6070.76	2.52742	0.104249	24.2442	7.62057e-130	1.71316e-127	PA1517	NA	conserved hypothetical protein	927	309	35.6
PA14_09920	108.05	2.4916	0.270624	9.20686	3.35795e-20	1.85163e-18	PA4173	NA	conserved hypothetical protein	399	133	14.7
PA14_48000	302.665	2.48447	0.172328	14.417	4.0426e-47	4.29618e-45	PA1254	lhpC	delta1-pyrroline-4-hydroxy-2-carboxylate deaminase, LphC	918	306	32.9
PA14_15130	3018.86	2.31286	0.122504	18.8799	1.66776e-79	2.70779e-77	PA3784	NA	hypothetical protein	573	191	21.1
PA14_11280	1381.56	2.29163	0.140775	16.2786	1.39978e-59	1.77864e-57	PA4066	NA	hypothetical protein	519	173	18.2
PA14_32380	749.476	2.25692	0.177342	12.7264	4.22005e-37	3.57481e-35	PA2495	oprN	Multidrug efflux outer membrane protein OprN precursor	1419	473	51.2
PA14_72990	1906.25	2.16875	0.120799	17.9534	4.51176e-72	6.93979e-70	PA5533	NA	hypothetical protein	369	123	13.7
PA14_15120	5583.08	2.16102	0.11222	19.2569	1.23555e-82	2.06337e-80	PA3785	NA	conserved hypothetical protein	477	159	17
PA14_20260	513.299	2.04003	0.172571	11.8214	3.02733e-32	2.42394e-30	PA3388	NA	conserved hypothetical protein	696	232	25.9
PA14_72550	2270.1	2.03502	0.12849	15.838	1.70115e-56	2.11558e-54	PA5498	znuA	ZnuA	924	308	33.6
PA14_05650	563.392	2.03391	0.187074	10.8722	1.56391e-27	1.10133e-25	PA0435	NA	hypothetical protein	1479	493	56.1
PA14_21570	391.379	2.01859	0.165094	12.2269	2.23174e-34	1.8635e-32	PA3284	NA	hypothetical protein	315	105	10.2
PA14_15140	1077.14	2.01621	0.145936	13.8157	2.05074e-43	1.96501e-41	PA3783	NA	hypothetical protein	630	210	23.1
PA14_26400	1072.31	2.01425	0.221094	9.11038	8.20961e-20	4.4846e-18	PA2912	NA	probable ATP-binding component of ABC transporter	774	258	28.4
PA14_64530	1052.31	2.00146	0.139701	14.3267	1.48966e-46	1.55484e-44	PA4881	NA	hypothetical protein	342	114	12.4
PA14_32400	1075.16	2.00109	0.137909	14.5102	1.04421e-47	1.13026e-45	PA2493	mexE	Resistance-Nodulation-Cell Division (RND) multidrug efflux membrane fusion protein MexE precursor	1245	415	45
PA14_33130	1193.56	1.98166	0.140896	14.0647	6.25791e-45	6.09624e-43	PA2435	NA	probable cation-transporting P-type ATPase	1986	662	68.7
PA14_47930	278.472	1.95808	0.222412	8.80381	1.32248e-18	6.78059e-17	PA1259	lhpH	LhpH	1743	581	61.8
PA14_72560	2876.27	1.9537	0.115571	16.9047	4.15098e-64	5.77679e-62	PA5499	zur	zinc uptake regulator, Zur	504	168	18.2
PA14_05630	341.724	1.92023	0.288206	6.66269	2.68868e-11	7.34362e-10	PA0433	NA	hypothetical protein	435	145	15.5
PA14_21580	675.996	1.91503	0.169053	11.328	9.53675e-30	6.88177e-28	PA3283	NA	conserved hypothetical protein	855	285	31.7
PA14_29320	718.791	1.91385	0.164105	11.6623	1.98488e-31	1.52653e-29	PA2691	NA	conserved hypothetical protein	1206	402	42.6
PA14_15810	3194.45	1.88378	0.160317	11.7504	7.0325e-32	5.55473e-30	PA3759	NA	probable aminotransferase	1023	341	36.1
PA14_35240	264.757	1.80549	0.205147	8.80092	1.35694e-18	6.8968e-17	PA2268	NA	hypothetical protein	1071	357	39.1
PA14_15820	4895.31	1.7517	0.105074	16.6711	2.12675e-62	2.89089e-60	PA3758	NA	probable N-acetylglucosamine-6-phosphate deacetylase	1092	364	38.8
PA14_32390	2740.56	1.74713	0.114546	15.2526	1.58188e-52	1.84921e-50	PA2494	mexF	Resistance-Nodulation-Cell Division (RND) multidrug efflux transporter MexF	3189	1063	115.5
PA14_43230	233.269	1.74268	0.274985	6.33736	2.33741e-10	5.66896e-09	PA1645	NA	hypothetical protein	408	136	15.1
PA14_26390	1172.04	1.73977	0.118177	14.7217	4.67965e-49	5.2601e-47	PA2913	NA	hypothetical protein	972	324	35.4
PA14_15790	6345.61	1.72141	0.121967	14.1138	3.12192e-45	3.14614e-43	PA3760	NA	N-Acetyl-D-Glucosamine phosphotransferase system transporter	2529	843	89.2
PA14_05640	1492.79	1.71222	0.110576	15.4845	4.41331e-54	5.37413e-52	PA0434	NA	hypothetical protein	2193	731	81.3
PA14_00860	55.399	1.67414	0.351084	4.76849	1.85609e-06	2.1314e-05	PA0073	tagT1	TagT1	720	240	26
PA14_47920	781.756	1.64558	0.122528	13.4302	4.02583e-41	3.67672e-39	PA1260	lhpP	ABC transporter periplasmic-binding protein, LhpP	822	274	29.1
PA14_26420	7957.89	1.6442	0.112316	14.6391	1.58222e-48	1.74492e-46	PA2911	NA	probable TonB-dependent receptor	2157	719	80.3
PA14_44880	2299.31	1.62034	0.16188	10.0095	1.38461e-23	8.9923e-22	PA1513	NA	hypothetical protein	1278	426	46
PA14_44800	445.437	1.58715	0.159546	9.94793	2.57481e-23	1.61826e-21	PA1519	NA	probable transporter	1350	450	47.3
PA14_13050	555.625	1.56313	0.211286	7.39815	1.38096e-13	4.80458e-12	PA3928	NA	hypothetical protein	171	57	6.1
PA14_67550	126.716	1.55517	0.325311	4.78056	1.74806e-06	2.04758e-05	PA5116	NA	probable transcriptional regulator	426	142	15.1
PA14_26360	574.086	1.54039	0.241725	6.37249	1.85989e-10	4.54855e-09	PA2914	NA	probable permease of ABC transporter	1032	344	35.5
PA14_44860	886.837	1.53914	0.238532	6.45254	1.09992e-10	2.74744e-09	PA1514	NA	ureidoglycolate hydrolaseYbbT	510	170	19
PA14_31200	129.62	1.52615	0.277781	5.49409	3.9274e-08	6.67316e-07	NA	NA	NA	NA	NA	NA
PA14_21590	172.94	1.51473	0.175963	8.60822	7.42023e-18	3.52768e-16	PA3282	NA	hypothetical protein	735	245	28.2
PA14_48010	310.457	1.51304	0.208736	7.24856	4.21238e-13	1.35282e-11	PA1253	lhpG	alpha-ketoglutaric semialdehyde dehydrogenase, LhpG	1581	527	55.4
PA14_17730	734.589	1.50807	0.130699	11.5385	8.43561e-31	6.4034e-29	PA3598	NA	conserved hypothetical protein	816	272	29.6
PA14_28110	104.306	1.5012	0.316468	4.7436	2.09951e-06	2.35993e-05	PA2782	bamI	biofilm-associated metzincin Inhibitor, BamI	660	220	22.7
PA14_72580	2907.4	1.50114	0.131529	11.413	3.60179e-30	2.66487e-28	PA5500	znuC	zinc transport protein ZnuC	810	270	29.2
PA14_10210	2384.22	1.49393	0.128069	11.665	1.92299e-31	1.49865e-29	PA4155	NA	hypothetical protein	1308	436	48.1
PA14_45060	22.9048	1.4895	0.383361	3.88536	0.000102178	0.000715248	PA1497	NA	probable transporter	915	305	31.8
PA14_47970	258.143	1.47454	0.198311	7.43548	1.04188e-13	3.71328e-12	PA1255	lhpK	D-hydroxyproline epimerase, LhpK	1035	345	37.3
PA14_31190	159.228	1.46455	0.190329	7.69487	1.41638e-14	5.51916e-13	NA	NA	NA	NA	NA	NA
PA14_55460	10.5957	1.44258	0.396184	3.6412	0.000271369	0.0016369	PA0684	hxcZ	HxcZ	594	198	21.4
PA14_12590	205.721	1.43516	0.184669	7.7715	7.75643e-15	3.10523e-13	PA3964	NA	hypothetical protein	786	262	26.8
PA14_64770	108.325	1.43434	0.260002	5.51665	3.45521e-08	5.95743e-07	PA4901	mdlC	benzoylformate decarboxylase	1587	529	55.7
PA14_26460	108.679	1.42407	0.308337	4.61856	3.86406e-06	4.08416e-05	PA2909	NA	hypothetical protein	729	243	26.1
PA14_64620	320.509	1.40733	0.25544	5.50944	3.59981e-08	6.18849e-07	PA4889	NA	probable oxidoreductase	1101	367	40
PA14_56750	274.736	1.38006	0.212682	6.48885	8.64926e-11	2.17909e-09	PA4364	NA	hypothetical protein	402	134	14.3
PA14_50760	232.449	1.37944	0.266793	5.17046	2.3352e-07	3.26537e-06	PA1052	NA	conserved hypothetical protein	1146	382	38.6
PA14_40520	22.1834	1.37378	0.377788	3.63637	0.000276503	0.001661	PA1855	NA	hypothetical protein	222	74	7.8
PA14_06570	284.517	1.37194	0.251003	5.46584	4.60708e-08	7.69382e-07	PA0504	bioD	dethiobiotin synthase	687	229	23.3
PA14_24100	303.705	1.36609	0.248542	5.49639	3.87643e-08	6.62506e-07	PA3095	xcpZ	general secretion pathway protein M	525	175	19.3
PA14_47720	454.341	1.35702	0.169927	7.9859	1.39501e-15	5.86608e-14	PA1276	cobC	cobalamin biosynthetic protein CobC	996	332	36.7
PA14_22740	755.346	1.34782	0.166552	8.09247	5.8468e-16	2.51283e-14	PA3205	NA	hypothetical protein	441	147	16.7
PA14_56640	475.417	1.33285	0.165542	8.05144	8.18252e-16	3.46571e-14	PA4355	pyeM	PyeM	1167	389	39.9
PA14_48900	15.3142	1.32889	0.391841	3.39141	0.000695346	0.0036973	NA	NA	NA	NA	NA	NA
PA14_35550	253.768	1.32863	0.301817	4.40211	1.07204e-05	0.000101229	PA2245	pslO	hypothetical protein	306	102	10.6
PA14_48240	432.686	1.32355	0.19785	6.68967	2.23673e-11	6.13789e-10	PA1238	NA	probable outer membrane component of multidrug efflux pump	1449	483	52.3
PA14_35440	305.649	1.32169	0.288475	4.58166	4.613e-06	4.83208e-05	PA2253	ansA	L-asparaginase I	987	329	34.8
PA14_15780	3370.69	1.31943	0.1351	9.7663	1.57091e-22	9.56455e-21	PA3761	nagE	N-Acetyl-D-Glucosamine phosphotransferase system transporter	1713	571	60.6
PA14_40130	334.755	1.31469	0.253734	5.18138	2.20246e-07	3.10951e-06	PA1885	NA	conserved hypothetical protein	534	178	19.4
PA14_10160	94.4963	1.30521	0.284024	4.59543	4.31866e-06	4.53188e-05	PA4160	fepD	ferric enterobactin transport protein FepD	1023	341	34.6
PA14_37370	174.983	1.30466	0.274179	4.75842	1.95111e-06	2.21873e-05	PA2098	NA	probable esterase/deacetylase	930	310	33
PA14_47670	548.653	1.2962	0.240122	5.39808	6.7357e-08	1.08757e-06	PA1279	cobU	nicotinate-nucleotide--dimethylbenzimidazole phosphoribosyltransferase	1056	352	36.5
PA14_13390	1015.6	1.28968	0.245175	5.26024	1.43864e-07	2.14512e-06	PA3904	NA	PAAR4	396	132	12.6
PA14_06240	660.425	1.28936	0.136293	9.46024	3.07237e-21	1.77802e-19	PA0477	NA	probable transcriptional regulator	927	309	34.1
PA14_02560	21.3463	1.28781	0.360749	3.56983	0.000357217	0.00206726	PA0209	NA	conserved hypothetical protein	882	294	30.5
PA14_56770	308.592	1.2877	0.219383	5.86963	4.36774e-09	9.15034e-08	PA4365	lysE	Lysine efflux permease	603	201	21.1
PA14_09580	955.63	1.28092	0.235532	5.43842	5.37552e-08	8.85067e-07	PA4202	nmoA	nitronate monooxygenase NmoA	1056	352	36.8
PA14_71370	96.7357	1.27879	0.310425	4.11948	3.79729e-05	0.000303627	PA5407	NA	hypothetical protein	291	97	10.3
PA14_72590	1111.45	1.27262	0.127038	10.0176	1.27526e-23	8.37513e-22	PA5501	znuB	permease of ABC zinc transporter ZnuB	789	263	27.3
PA14_64680	129.846	1.26839	0.268506	4.72387	2.31396e-06	2.57621e-05	PA4894	NA	hypothetical protein	573	191	19
PA14_26340	41.6585	1.26838	0.30451	4.1653	3.10947e-05	0.000257434	PA2916	NA	hypothetical protein	594	198	20.5
PA14_20270	143.035	1.26124	0.20389	6.18589	6.17523e-10	1.40993e-08	PA3387	rhlG	beta-ketoacyl reductase	771	257	26.8
PA14_64420	146.872	1.26107	0.252413	4.99607	5.85108e-07	7.65091e-06	PA4871	NA	hypothetical protein	615	205	22.2
PA14_18370	79.1088	1.26093	0.248282	5.07862	3.80196e-07	5.14409e-06	PA3552	arnB	ArnB	1149	383	41.9
PA14_33150	367.079	1.2576	0.148815	8.45071	2.89526e-17	1.30175e-15	PA2434	NA	hypothetical protein	546	182	19.4
PA14_10910	45.4762	1.25681	0.341873	3.67623	0.000236704	0.00146251	PA4096	NA	probable major facilitator superfamily (MFS) transporter	1260	420	44.6
PA14_11410	5077.66	1.24906	0.145902	8.56095	1.11944e-17	5.27673e-16	PA4055	ribC	riboflavin synthase alpha chain	660	220	23.5
PA14_26050	464.409	1.24676	0.192383	6.48061	9.13549e-11	2.29172e-09	PA2938	NA	probable transporter	1458	486	50
PA14_43490	357.748	1.24133	0.156236	7.94525	1.93805e-15	7.9774e-14	PA1626	NA	probable major facilitator superfamily (MFS) transporter	1275	425	44.5
PA14_70510	232.258	1.23872	0.226111	5.47839	4.29204e-08	7.27159e-07	PA5341	NA	hypothetical protein	621	207	22.3
PA14_48390	762.662	1.23487	0.186066	6.63669	3.20802e-11	8.64096e-10	PA1229	NA	probable transcriptional regulator	807	269	29.5
PA14_61110	304.576	1.23338	0.232351	5.30827	1.10668e-07	1.70225e-06	NA	NA	NA	NA	NA	NA
PA14_38770	148.692	1.23334	0.243352	5.06813	4.01744e-07	5.41058e-06	PA1990	pqqH	PqqH	1827	609	67.1
PA14_46180	41.5975	1.22656	0.335678	3.65397	0.000258215	0.00156904	PA1412	NA	hypothetical protein	1194	398	41.5
PA14_47910	302.618	1.21838	0.173511	7.02192	2.18838e-12	6.69689e-11	PA1261	lhpR	Transcriptional regulator, LhpR	675	225	24.7
PA14_60670	317.279	1.21775	0.181295	6.71692	1.85605e-11	5.19073e-10	PA4585	rtcA	RNA 3'-terminal phosphate cyclase	1026	342	36.6
PA14_15830	2482.61	1.21628	0.126589	9.6081	7.38979e-22	4.40748e-20	PA3757	nagR	Transcriptional regulator of N-Acetylglucosamine catabolism operon	744	248	27.5
PA14_56660	4288.23	1.21193	0.161278	7.51454	5.71134e-14	2.13992e-12	PA4356	xenB	xenobiotic reductase	1053	351	37.8
PA14_21600	127.81	1.20404	0.22108	5.44618	5.14644e-08	8.49745e-07	PA3281	NA	hypothetical protein	591	197	21.6
PA14_26150	1060.51	1.20282	0.172272	6.98211	2.90781e-12	8.85217e-11	PA2930	NA	probable transcriptional regulator	927	309	33.7
PA14_10900	31.3623	1.19141	0.332269	3.58569	0.000336192	0.00196898	PA4097	NA	probable alcohol dehydrogenase (Zn-dependent)	1059	353	37.6
PA14_04520	613.466	1.17315	0.212287	5.52623	3.27194e-08	5.7088e-07	PA0345	NA	hypothetical protein	1386	462	49.6
PA14_00900	259.004	1.17132	0.178032	6.57928	4.72733e-11	1.24465e-09	PA0076	tagF1	TagF1	681	227	23.9
PA14_12400	608.282	1.17074	0.141947	8.24775	1.61408e-16	7.04051e-15	PA3976	thiE	thiamin-phosphate pyrophosphorylase	630	210	22.1
PA14_06900	205.22	1.17014	0.211017	5.54521	2.93595e-08	5.23944e-07	NA	NA	NA	NA	NA	NA
PA14_54090	320.01	1.16803	0.217032	5.38184	7.37292e-08	1.17745e-06	PA0787	NA	hypothetical protein	1164	388	42.3
PA14_64800	115.583	1.16522	0.238951	4.87639	1.08044e-06	1.32599e-05	PA4904	vanA	vanillate O-demethylase oxygenase subunit	1056	352	39.4
PA14_56740	431.091	1.16503	0.177981	6.54583	5.91645e-11	1.52342e-09	PA4363	iciA	inhibitor of chromosome initiation IciA	903	301	32.5
PA14_72690	798.313	1.15508	0.224112	5.15401	2.54972e-07	3.54835e-06	PA5508	pauA7	Glutamylpolyamine synthetase homologue	1332	444	47.9
PA14_71680	156.248	1.15326	0.233957	4.92934	8.25058e-07	1.04382e-05	PA5431	NA	probable transcriptional regulator	1476	492	53.4
PA14_26300	105.899	1.15016	0.220511	5.2159	1.82931e-07	2.64008e-06	PA2919	NA	hypothetical protein	258	86	9
PA14_03630	146.484	1.14919	0.343004	3.35037	0.000807042	0.00419676	PA0279	NA	probable transcriptional regulator	699	233	24.4
PA14_39810	250.21	1.14149	0.268618	4.24949	2.14261e-05	0.00018776	PA1911	femR	sigma factor regulator, FemR	951	317	35
PA14_55510	44.958	1.13864	0.312955	3.63835	0.000274395	0.00165174	PA0679	hxcP	HxcP	432	144	15
PA14_26110	2843.03	1.13379	0.178543	6.35024	2.14977e-10	5.23559e-09	NA	NA	NA	NA	NA	NA
PA14_47900	97.8288	1.13329	0.24467	4.63192	3.6229e-06	3.87127e-05	PA1262	NA	probable major facilitator superfamily (MFS) transporter	1443	481	50.4
PA14_24410	66.9054	1.12548	0.280119	4.01787	5.87273e-05	0.000438598	PA3072	NA	hypothetical protein	495	165	18.1
PA14_26940	280.146	1.12529	0.25004	4.50043	6.78149e-06	6.86964e-05	PA2872	NA	hypothetical protein	771	257	28.8
PA14_20640	196.645	1.12442	0.182443	6.16312	7.13276e-10	1.61477e-08	PA3358	NA	hypothetical protein	879	293	30.3
PA14_15710	162.212	1.1211	0.205006	5.46862	4.53555e-08	7.6179e-07	PA3765	NA	hypothetical protein	585	195	20.9
PA14_39180	127.973	1.11837	0.234269	4.77388	1.8071e-06	2.08334e-05	PA1960	NA	hypothetical protein	723	241	27.1
PA14_26530	739.857	1.10788	0.187556	5.90694	3.4853e-09	7.38101e-08	PA2903	cobJ	precorrin-3 methylase CobJ	1680	560	58.9
PA14_02330	70.1585	1.10416	0.247856	4.45486	8.39461e-06	8.23264e-05	PA0184	NA	probable ATP-binding component of ABC transporter	840	280	31.1
PA14_01190	181.92	1.104	0.264575	4.17275	3.00944e-05	0.000251289	PA0098	NA	hypothetical protein	1038	346	36.4
PA14_16370	1774.43	1.10379	0.125443	8.79919	1.37813e-18	6.94411e-17	PA3712	NA	hypothetical protein	696	232	24.7
PA14_18340	27.2295	1.10261	0.350212	3.1484	0.00164169	0.00745583	PA3555	arnD	ArnD	888	296	32.9
PA14_14280	712.255	1.09688	0.158121	6.93697	4.00592e-12	1.20694e-10	PA3845	NA	probable transcriptional regulator	897	299	33.4
PA14_18210	243.123	1.09615	0.16459	6.65986	2.74095e-11	7.45155e-10	PA3564	NA	conserved hypothetical protein	678	226	25.4
PA14_13450	437.812	1.09194	0.259636	4.20564	2.60344e-05	0.000222148	PA3900	fecR	FecR	954	318	34.9
PA14_64950	617.692	1.09133	0.148127	7.36758	1.73754e-13	5.87048e-12	PA4918	pcnA	nicotinamidase, PcnA	660	220	23.8
PA14_11420	8207.29	1.08593	0.149653	7.25632	3.97752e-13	1.28445e-11	PA4054	ribB	GTP cyclohydrolase II / 3,4-dihydroxy-2-butanone 4-phosphate synthase	1098	366	39.4
PA14_44950	832.405	1.08504	0.11449	9.47713	2.61384e-21	1.52779e-19	PA1507	NA	probable transporter	1368	456	48
PA14_64335	190.002	1.08119	0.243742	4.43581	9.17277e-06	8.8888e-05	PA4864	ureD	urease accessory protein	843	281	30.8
PA14_09680	1835.69	1.08027	0.159701	6.7643	1.33955e-11	3.8008e-10	PA4197	bfiS	BfiS	2277	759	82.9
PA14_28980	512.314	1.07806	0.140628	7.66607	1.77342e-14	6.86466e-13	NA	NA	NA	NA	NA	NA
PA14_32570	498.802	1.07632	0.192867	5.58063	2.39643e-08	4.35005e-07	PA2480	NA	probable two-component sensor	1323	441	47.7
PA14_44100	171.226	1.07305	0.214542	5.00158	5.68614e-07	7.4519e-06	PA1578	NA	hypothetical protein	756	252	27.6
PA14_34710	29.4142	1.06793	0.349545	3.0552	0.00224912	0.00969475	PA2314	NA	probable major facilitator superfamily (MFS) transporter	1254	418	43.4
PA14_65960	849.143	1.06755	0.174765	6.10845	1.00601e-09	2.24433e-08	PA4988	waaA	3-deoxy-D-manno-octulosonic-acid (KDO) transferase	1278	426	46.5
PA14_56480	292.542	1.06399	0.14748	7.21444	5.41564e-13	1.72035e-11	PA4344	NA	probable hydrolase	1221	407	43.4
PA14_01170	142.657	1.06272	0.211509	5.02445	5.04879e-07	6.67651e-06	PA0096	NA	hypothetical protein	450	150	15.6
PA14_05880	198.516	1.06048	0.186926	5.67326	1.40108e-08	2.69385e-07	PA0451	NA	conserved hypothetical protein	1332	444	45.6
PA14_47880	260.047	1.05739	0.233798	4.52264	6.10737e-06	6.22994e-05	PA1264	NA	probable transcriptional regulator	867	289	31.6
PA14_53940	2566.74	1.05351	0.105355	9.99963	1.52963e-23	9.82495e-22	PA0796	prpB	carboxyphosphonoenolpyruvate phosphonomutase	897	299	32.1
PA14_61180	138.317	1.05349	0.235647	4.47065	7.7982e-06	7.76499e-05	PA4623	NA	hypothetical protein	390	130	14.5
PA14_45210	185.455	1.05324	0.252731	4.16741	3.08077e-05	0.000255782	PA1486	bapF	beta-peptidyl aminopeptidase	1101	367	38.5
PA14_47100	829.195	1.0523	0.186852	5.63173	1.78406e-08	3.34225e-07	PA1326	ilvA2	threonine dehydratase, biosynthetic	1548	516	55.9
PA14_39080	110.714	1.05215	0.32193	3.26827	0.00108209	0.0053239	PA1968	NA	hypothetical protein	258	86	9.9
PA14_42520	11.2602	1.05174	0.391025	2.68968	0.00715196	0.0247162	PA1701	pcr3	Pcr3	366	122	13.7
PA14_32350	54.8077	1.05135	0.312997	3.35897	0.000782328	0.00408642	PA2498	NA	conserved hypothetical protein	633	211	21.7
PA14_20980	2648.43	1.04904	0.150932	6.95043	3.64166e-12	1.10287e-10	PA3330	NA	probable short chain dehydrogenase	915	305	32
PA14_21160	506.35	1.04735	0.15611	6.70904	1.95906e-11	5.45273e-10	PA3314	NA	probable ATP-binding component of ABC transporter	804	268	28.6
PA14_29300	324.993	1.04568	0.166423	6.28327	3.31521e-10	7.94157e-09	PA2692	NA	probable transcriptional regulator	525	175	19.1
PA14_24360	457.867	1.04064	0.134862	7.71632	1.1974e-14	4.70056e-13	NA	NA	NA	NA	NA	NA
PA14_55240	145.267	1.03879	0.214542	4.8419	1.28601e-06	1.54347e-05	NA	NA	NA	NA	NA	NA
PA14_33060	244.588	1.03357	0.182555	5.66169	1.49886e-08	2.84908e-07	PA2440	NA	hypothetical protein	963	321	35.4
PA14_05150	3494.97	1.03187	0.178565	5.77868	7.52905e-09	1.52274e-07	PA0393	proC	pyrroline-5-carboxylate reductase	822	274	28.1
PA14_15150	1052.89	1.03149	0.151457	6.81042	9.73111e-12	2.82977e-10	PA3782	NA	probable transcriptional regulator	954	318	34.7
PA14_37915	126.26	1.02908	0.270032	3.81096	0.00013843	0.000923009	PA2055	NA	probable major facilitator superfamily (MFS) transporter	1416	472	49.1
PA14_01860	127.842	1.0277	0.29567	3.47582	0.0005093	0.00281633	PA0150	NA	anti-sigma factor	996	332	36.3
PA14_35010	272.122	1.02721	0.197986	5.18829	2.12236e-07	3.01096e-06	PA2287	NA	hypothetical protein	636	212	23
PA14_06530	1061.84	1.02568	0.118432	8.66049	4.69746e-18	2.26914e-16	PA0502	NA	probable biotin biosynthesis protein bioH	723	241	26.5
PA14_26140	2071.32	1.02538	0.189796	5.4025	6.57172e-08	1.06404e-06	PA2931	cifR	CifR	591	197	21.7
PA14_37470	26.1616	1.02342	0.33294	3.07388	0.00211295	0.00917547	PA2090	NA	hypothetical protein	1080	360	39.5
PA14_28520	175.116	1.02283	0.235825	4.33725	1.44277e-05	0.000131355	NA	NA	NA	NA	NA	NA
PA14_26130	11682.5	1.02174	0.135455	7.54305	4.591e-14	1.73125e-12	PA2932	morB	morphinone reductase	1110	370	39.6
PA14_35590	58.9737	1.02169	0.273015	3.74226	0.000182375	0.00116884	PA2243	pslM	hypothetical protein	1734	578	61.5
PA14_04430	517.57	1.01765	0.159649	6.37429	1.83808e-10	4.5141e-09	PA0339	NA	hypothetical protein	756	252	26.5
PA14_26480	483.71	1.01366	0.212324	4.77413	1.8049e-06	2.08334e-05	PA2907	cobL	precorrin-6y-dependent methyltransferase CobL	1248	416	44.1
PA14_02830	479.662	1.01276	0.213635	4.7406	2.13084e-06	2.39055e-05	PA0230	pcaB	3-carboxy-cis,cis-muconate cycloisomerase	1380	460	49.1
PA14_45180	155.427	1.00366	0.17768	5.64872	1.61642e-08	3.0576e-07	PA1488	NA	hypothetical protein	1239	413	44.2
PA14_39070	607.382	1.00191	0.249773	4.01128	6.03907e-05	0.000449073	PA1969	NA	hypothetical protein	393	131	13.3
PA14_21530	700.803	1.00133	0.186008	5.38328	7.31394e-08	1.17745e-06	PA3287	NA	conserved hypothetical protein	516	172	18.2
PA14_45480	311.671	1.00133	0.241076	4.15358	3.27318e-05	0.000269082	PA1465	NA	hypothetical protein	408	136	14.7
PA14_26000	155.403	1.00099	0.205417	4.873	1.09917e-06	1.34406e-05	PA2941	NA	hypothetical protein	645	215	23.7
PA14_45090	121.012	0.997233	0.251122	3.97111	7.1538e-05	0.000523329	PA1495	NA	hypothetical protein	627	209	23.4
PA14_17690	2677.66	0.996712	0.0954301	10.4444	1.55413e-25	1.05627e-23	PA3602	NA	conserved hypothetical protein	1611	537	58.8
PA14_10140	165.493	0.994241	0.243839	4.07744	4.55336e-05	0.000352509	PA4161	fepG	ferric enterobactin transport protein FepG	1032	344	34.8
PA14_19400	869.754	0.993765	0.148516	6.69132	2.21172e-11	6.09789e-10	PA3456	NA	hypothetical protein	1965	655	70.5
PA14_21010	2219.68	0.992884	0.132464	7.49549	6.60527e-14	2.4591e-12	PA3328	NA	probable FAD-dependent monooxygenase	1167	389	42.5
PA14_29400	2449.7	0.991002	0.117207	8.45513	2.78778e-17	1.26315e-15	PA2684	tse5	Tse5	3954	1318	145.8
PA14_54050	316.228	0.990655	0.223391	4.43462	9.22344e-06	8.91091e-05	NA	NA	NA	NA	NA	NA
PA14_47860	51.4406	0.990556	0.271888	3.64325	0.000269213	0.00162557	PA1266	lhpE	D-hydroxyproline dehydrogenase alpha-subunit, LphE	1254	418	44.1
PA14_54610	272.436	0.989953	0.180888	5.47275	4.43101e-08	7.46376e-07	NA	NA	NA	NA	NA	NA
PA14_02030	453.005	0.989023	0.178942	5.52707	3.25631e-08	5.69855e-07	PA0163	NA	probable transcriptional regulator	798	266	29.8
PA14_49820	290.106	0.988369	0.188487	5.2437	1.5739e-07	2.32309e-06	PA1125	NA	probable cobalamin biosynthetic protein	753	251	26.7
PA14_44320	259.685	0.986323	0.183467	5.37601	7.61537e-08	1.20956e-06	PA1558	NA	hypothetical protein	633	211	22.6
PA14_09570	296.497	0.985683	0.243077	4.05502	5.01293e-05	0.000385028	PA4203	nmoR	NmoR	855	285	30.7
PA14_11460	873.357	0.984832	0.206188	4.77639	1.78471e-06	2.07802e-05	PA4051	thiL	thiamine monophosphate kinase	969	323	32.9
PA14_00600	155.276	0.983575	0.252129	3.90108	9.57662e-05	0.000675216	PA0048	NA	probable transcriptional regulator	384	128	14.4
PA14_58500	1013.24	0.982247	0.244414	4.01878	5.85009e-05	0.000437821	PA4507	NA	hypothetical protein	633	211	22.2
PA14_32460	331.723	0.982074	0.201113	4.88321	1.04375e-06	1.28707e-05	PA2488	NA	probable transcriptional regulator	765	255	27.8
PA14_26610	281.292	0.9795	0.200855	4.87664	1.07906e-06	1.32599e-05	PA2895	sbrR	SbrR	765	255	26.9
PA14_35680	45.0848	0.978863	0.319506	3.06368	0.00218633	0.009459	PA2236	pslF	PslF	1188	396	42.7
PA14_28880	516.345	0.978833	0.145469	6.7288	1.71068e-11	4.83039e-10	PA2729	NA	hypothetical protein	1350	450	49.9
PA14_55260	28.1334	0.978467	0.348576	2.80704	0.00499993	0.0185553	PA0700	NA	hypothetical protein	426	142	16.6
PA14_02610	21.8917	0.977503	0.379783	2.57385	0.0100574	0.0319661	PA0213	NA	hypothetical protein	693	231	25.2
PA14_26500	227.568	0.975927	0.18173	5.37019	7.86541e-08	1.24589e-06	PA2905	cobH	precorrin isomerase CobH	627	209	21.6
PA14_64810	99.3903	0.973707	0.220573	4.41444	1.01271e-05	9.64053e-05	PA4905	vanB	vanillate O-demethylase oxidoreductase	954	318	34.7
PA14_11020	68.6747	0.973465	0.260905	3.73111	0.000190641	0.00121383	PA4089	NA	probable short-chain dehydrogenase	762	254	25.7
PA14_46330	185.556	0.968851	0.177207	5.46735	4.56819e-08	7.65074e-07	PA1399	NA	probable transcriptional regulator	921	307	34
PA14_25930	417.966	0.967351	0.153735	6.29232	3.12761e-10	7.52299e-09	PA2947	cobE	CobE	429	143	15.1
PA14_63780	46.0508	0.962844	0.289362	3.32747	0.000876373	0.00446981	PA4824	NA	hypothetical protein	777	259	28.4
PA14_08180	56.3712	0.962031	0.322635	2.9818	0.00286562	0.0117955	PA0630	NA	hypothetical protein	363	121	12.6
PA14_63900	1592.06	0.961525	0.130606	7.36206	1.811e-13	6.08351e-12	PA4833	NA	conserved hypothetical protein	618	206	22.7
PA14_15910	201.077	0.954468	0.293344	3.25375	0.00113893	0.00552967	PA3750	NA	hypothetical protein	750	250	26.3
PA14_07050	208.902	0.953847	0.169843	5.61606	1.95361e-08	3.57958e-07	PA0543	NA	hypothetical protein	969	323	35.1
PA14_65970	415.394	0.951991	0.171686	5.54496	2.94018e-08	5.23944e-07	PA4989	NA	probable transcriptional regulator	885	295	33.3
PA14_09810	776.871	0.950739	0.201461	4.71921	2.36761e-06	2.62096e-05	PA4181	NA	hypothetical protein	720	240	25.9
PA14_43460	366.501	0.948323	0.177575	5.34041	9.27346e-08	1.45317e-06	PA1628	NA	probable 3-hydroxyacyl-CoA dehydrogenase	1530	510	55.1
PA14_40150	160.821	0.94771	0.208836	4.53806	5.67753e-06	5.81176e-05	PA1884	NA	probable transcriptional regulator	552	184	20.5
PA14_20440	364.848	0.946888	0.146887	6.44638	1.1455e-10	2.83705e-09	PA3373	NA	conserved hypothetical protein	558	186	20.2
PA14_52610	888.788	0.946838	0.145607	6.50268	7.89017e-11	2.00513e-09	PA0902	NA	hypothetical protein	1005	335	35.4
PA14_22720	388.061	0.946	0.165996	5.69894	1.20555e-08	2.34882e-07	PA3207	NA	hypothetical protein	480	160	17.8
PA14_29620	1984.48	0.945432	0.153356	6.16497	7.04986e-10	1.60336e-08	PA2665	fhpR	Transcriptional activator of P. aeruginosa flavohemoglobin, FhpR	1554	518	57.4
PA14_56670	308.93	0.942244	0.170778	5.51736	3.44123e-08	5.95088e-07	PA4357	NA	conserved hypothetical protein	243	81	8.5
PA14_53160	1329.81	0.941706	0.181856	5.1783	2.2392e-07	3.14619e-06	PA0859	NA	hypothetical protein	603	201	21.5
PA14_64790	58.6867	0.940505	0.325474	2.88965	0.0038567	0.0150484	PA4903	NA	probable major facilitator superfamily (MFS) transporter	1335	445	46.2
PA14_01670	91.7913	0.939936	0.237856	3.9517	7.75989e-05	0.000562039	PA0136	NA	probable ATP-binding component of ABC transporter	1572	524	55.8
PA14_17740	331.059	0.939687	0.170237	5.51986	3.3926e-08	5.88421e-07	PA3597	NA	probable amino acid permease	1323	441	47.3
PA14_36450	386.35	0.939016	0.176975	5.30593	1.12103e-07	1.71979e-06	PA2176	NA	hypothetical protein	591	197	20.9
PA14_37270	11.7774	0.93822	0.39638	2.36697	0.0179344	0.0512599	PA2112	NA	conserved hypothetical protein	744	248	26.3
PA14_37460	26.3702	0.937404	0.325105	2.88339	0.00393424	0.0152795	PA2091	NA	hypothetical protein	1284	428	45
PA14_39010	372.422	0.936484	0.229222	4.0855	4.39827e-05	0.00034323	PA1973	pqqF	pyrroloquinoline quinone biosynthesis protein F	2328	776	84.4
PA14_22710	538.693	0.936005	0.194473	4.81304	1.4865e-06	1.75882e-05	PA3208	NA	conserved hypothetical protein	561	187	19.9
PA14_49660	432.253	0.932712	0.230565	4.04534	5.22476e-05	0.000399199	PA1139	NA	hypothetical protein	849	283	29.3
PA14_47730	417.826	0.931533	0.213199	4.3693	1.24643e-05	0.000115825	PA1275	cobD	cobalamin biosynthetic protein CobD	939	313	33.9
PA14_11730	161.383	0.931214	0.209945	4.43551	9.18534e-06	8.8888e-05	NA	NA	NA	NA	NA	NA
PA14_47960	246.353	0.931098	0.153059	6.08327	1.17759e-09	2.61711e-08	PA1256	lhpO	ABC transporter ATP-binding protein, LhpO	723	241	26.5
PA14_56520	79.9784	0.930519	0.277163	3.3573	0.000787068	0.00410385	PA4346	NA	hypothetical protein	336	112	12.6
PA14_30940	45.7393	0.927589	0.290487	3.19322	0.00140694	0.00655266	NA	NA	NA	NA	NA	NA
PA14_49220	120.704	0.924915	0.290844	3.1801	0.00147222	0.00680668	PA1176	napF	ferredoxin protein NapF	492	164	16.8
PA14_47940	38.0995	0.924426	0.345783	2.67343	0.00750802	0.0255886	PA1258	lhpM	Permease of ABC transporter, LhpM	666	222	24.4
PA14_02790	169.644	0.923997	0.258232	3.57816	0.00034602	0.00201043	PA0228	pcaF	beta-ketoadipyl CoA thiolase PcaF	1206	402	42.1
PA14_42770	402.113	0.922856	0.224185	4.1165	3.84668e-05	0.000307156	PA1680	NA	hypothetical protein	984	328	35.2
PA14_67540	371.78	0.922226	0.162897	5.66141	1.50131e-08	2.84908e-07	PA5115	NA	conserved hypothetical protein	585	195	21
PA14_34340	207.52	0.919884	0.212113	4.33677	1.44591e-05	0.000131436	PA2344	mtlZ	fructokinase	933	311	33.1
PA14_06290	21959.9	0.919	0.10144	9.05952	1.31022e-19	7.09095e-18	PA0482	glcB	malate synthase G	2178	726	78.7
PA14_02580	75.9385	0.918774	0.295744	3.10666	0.00189217	0.00833623	PA0211	mdcD	malonate decarboxylase beta subunit	864	288	30.3
PA14_49580	108.472	0.917488	0.227695	4.02946	5.59048e-05	0.000420545	PA1146	NA	probable iron-containing alcohol dehydrogenase	1182	394	41.9
PA14_13030	3893.1	0.916646	0.125246	7.31877	2.50256e-13	8.21766e-12	PA3930	cioA	cyanide insensitive terminal oxidase	1467	489	54.2
PA14_06230	1257.18	0.915149	0.139517	6.55941	5.40227e-11	1.39718e-09	PA0476	NA	probable permease	1728	576	61.7
PA14_00620	109.22	0.912868	0.244279	3.73698	0.000186244	0.00118842	PA0049	NA	hypothetical protein	1662	554	60.1
PA14_53290	2773.92	0.908079	0.163686	5.54767	2.89495e-08	5.19049e-07	PA0849	trxB2	thioredoxin reductase 2	951	317	33.5
PA14_37210	115.029	0.907535	0.205287	4.42081	9.83331e-06	9.45324e-05	PA2116	NA	conserved hypothetical protein	798	266	29.2
PA14_37980	27.0353	0.905837	0.324398	2.79236	0.00523251	0.0192716	PA2051	NA	probable transmembrane sensor	954	318	35
PA14_02340	77.8269	0.905242	0.328653	2.7544	0.00587992	0.0211498	PA0185	NA	probable permease of ABC transporter	1617	539	58.4
PA14_15070	22153.9	0.904274	0.13114	6.89547	5.36872e-12	1.5929e-10	PA3790	oprC	Putative copper transport outer membrane porin OprC precursor	2172	724	79.3
PA14_73100	85.2147	0.903316	0.276636	3.26536	0.00109325	0.00536079	PA5543	NA	hypothetical protein	399	133	14.8
PA14_01790	255.959	0.901477	0.204238	4.41385	1.01547e-05	9.65107e-05	PA0145	NA	hypothetical protein	519	173	18.4
PA14_43810	183.061	0.900253	0.21495	4.1882	2.81179e-05	0.000237498	PA1600	NA	probable cytochrome c	1302	434	46.2
PA14_67150	406.855	0.900187	0.163796	5.49578	3.88998e-08	6.62885e-07	PA5084	dguA	DguA	1251	417	44.8
PA14_53750	249.167	0.899631	0.165459	5.4372	5.41257e-08	8.88665e-07	PA0813	NA	hypothetical protein	1248	416	45.8
PA14_29340	31.9385	0.899061	0.354391	2.53692	0.0111833	0.0348994	PA2689	pfeE	esterase, PfeE	915	305	32.7
PA14_30400	520.891	0.897448	0.159567	5.62427	1.86295e-08	3.435e-07	PA2605	NA	conserved hypothetical protein	396	132	14.1
PA14_22780	978.466	0.896343	0.116163	7.71622	1.19826e-14	4.70056e-13	PA3202	NA	conserved hypothetical protein	300	100	10.6
PA14_38000	306.082	0.89341	0.176519	5.06128	4.16457e-07	5.57023e-06	NA	NA	NA	NA	NA	NA
PA14_43790	743.544	0.889375	0.119485	7.44343	9.81022e-14	3.51784e-12	PA1601	NA	probable aldehyde dehydrogenase	2247	749	81.3
PA14_60630	629.526	0.88683	0.118621	7.47615	7.65291e-14	2.81329e-12	PA4582	NA	conserved hypothetical protein	1146	382	43.1
PA14_70340	19.2454	0.886062	0.364449	2.43124	0.0150474	0.0446005	PA5328	sphB	SphB	390	130	13.5
PA14_71380	274.4	0.885781	0.184011	4.81374	1.48129e-06	1.75622e-05	PA5408	NA	hypothetical protein	177	59	6.8
PA14_48350	20.0702	0.881535	0.358566	2.4585	0.0139518	0.0417769	PA1231	NA	conserved hypothetical protein	909	303	33.6
PA14_63530	928.311	0.881062	0.123851	7.11387	1.12836e-12	3.50811e-11	PA4807	selB	selenocysteine-specific elongation factor	1926	642	71
PA14_18360	85.9005	0.879007	0.263762	3.33257	0.000860465	0.00441177	PA3553	arnC	ArnC	1020	340	37.3
PA14_53970	4743.76	0.877582	0.118147	7.42787	1.10362e-13	3.90949e-12	PA0794	NA	probable aconitate hydratase	2607	869	94.9
PA14_37950	79.3468	0.877361	0.231527	3.78945	0.000150983	0.000990458	PA2053	cynT	carbonate dehydratase	663	221	23.4
PA14_39260	13.3204	0.872239	0.395385	2.20605	0.0273806	0.0711599	PA1952	fapE	FapE	753	251	25.6
PA14_01890	426.591	0.871713	0.145374	5.99636	2.01788e-09	4.40095e-08	PA0152	pcaQ	transcriptional regulator PcaQ	828	276	29.6
PA14_20430	221.959	0.871061	0.209242	4.16293	3.14193e-05	0.000259387	PA3374	NA	conserved hypothetical protein	1164	388	41.6
PA14_19030	1022.45	0.869315	0.140061	6.20668	5.4117e-10	1.26021e-08	PA3483	NA	hypothetical protein	801	267	28.6
PA14_37440	28.4859	0.867872	0.334022	2.59825	0.00937007	0.0303088	PA2092	NA	probable major facilitator superfamily (MFS) transporter	1194	398	40.9
PA14_47080	273.859	0.86733	0.193462	4.4832	7.35325e-06	7.40275e-05	PA1328	NA	probable transcriptional regulator	909	303	33.7
PA14_07360	521.363	0.867295	0.22816	3.80125	0.000143968	0.000956243	PA0566	NA	hypothetical protein	516	172	18.3
PA14_42510	9.2377	0.866724	0.386926	2.24002	0.0250894	0.0665672	PA1702	pcr4	Pcr4	330	110	12.3
PA14_12530	1193.07	0.863873	0.117207	7.3705	1.6999e-13	5.7767e-12	PA3969	NA	conserved hypothetical protein	1086	362	40.6
PA14_54300	302.097	0.863836	0.200801	4.30194	1.69308e-05	0.000152013	PA0772	recO	DNA repair protein RecO	702	234	25.5
PA14_29440	190.904	0.860695	0.19876	4.33032	1.48894e-05	0.000134928	PA2681	NA	probable transcriptional regulator	930	310	34.4
PA14_18275	262.23	0.858934	0.220064	3.90311	9.49664e-05	0.000671196	PA3560	fruA	phosphotransferase system transporter fructose-specific IIBC component, FruA	1758	586	59
PA14_72600	821.371	0.858928	0.179879	4.77503	1.79676e-06	2.08102e-05	PA5502	NA	hypothetical protein	789	263	28
PA14_23170	137.546	0.856136	0.197578	4.33315	1.4699e-05	0.000133409	PA3175	hutE	HutE	936	312	34.2
PA14_16960	757.37	0.855937	0.182926	4.67914	2.88087e-06	3.12987e-05	PA3665	NA	hypothetical protein	624	208	21.8
PA14_61670	827.808	0.853978	0.115159	7.41563	1.21044e-13	4.26208e-12	PA4663	moeB	molybdopterin biosynthesis MoeB protein	759	253	26.7
PA14_29690	644.413	0.848728	0.193055	4.39629	1.10116e-05	0.000103478	PA2660	NA	hypothetical protein	1083	361	39.8
PA14_61040	1027.72	0.846825	0.168408	5.02842	4.94547e-07	6.56961e-06	PA4613	katB	catalase	1542	514	57.1
PA14_19360	3313.45	0.845724	0.124659	6.78428	1.16666e-11	3.34271e-10	PA3460	NA	probable acetyltransferase	1758	586	65
PA14_13610	460.661	0.845444	0.156116	5.41548	6.11234e-08	9.95171e-07	PA3888	opuCD	OpuC ABC transporter, permease protein, OpuCD	723	241	25.1
PA14_17850	18.2354	0.842346	0.356752	2.36115	0.0182183	0.0518966	PA3591	NA	probable enoyl-CoA hydratase/isomerase	798	266	28.3
PA14_54110	15.1491	0.840103	0.370701	2.26625	0.0234359	0.0630676	PA0786	NA	probable transporter	306	102	10.6
PA14_32450	428.883	0.839682	0.149263	5.62552	1.84955e-08	3.42926e-07	PA2489	NA	probable transcriptional regulator	816	272	30.6
PA14_65770	426.183	0.837609	0.132294	6.33144	2.42882e-10	5.86631e-09	PA4976	aruH	Arginine:Pyruvate Transaminas, AruH	1182	394	42.4
PA14_64430	1297.15	0.836998	0.147068	5.69123	1.26127e-08	2.44109e-07	NA	NA	NA	NA	NA	NA
PA14_19650	79.4182	0.835699	0.268535	3.11207	0.00185781	0.0082078	PA3436	NA	hypothetical protein	558	186	20.6
PA14_37420	38.0622	0.834847	0.316477	2.63794	0.00834109	0.0277957	PA2094	NA	probable transmembrane sensor	957	319	34.9
PA14_02500	142.804	0.833458	0.200188	4.16337	3.13588e-05	0.000259254	PA0198	exbB1	transport protein ExbB	720	240	25.5
PA14_53920	580.914	0.832801	0.140662	5.92059	3.20787e-09	6.84307e-08	PA0797	NA	probable transcriptional regulator	723	241	27.3
PA14_46170	420.525	0.832102	0.143035	5.81746	5.97498e-09	1.22971e-07	PA1413	NA	probable transcriptional regulator	873	291	31.6
PA14_03550	56.3225	0.831156	0.279032	2.97871	0.00289463	0.0118731	PA0273	NA	probable major facilitator superfamily (MFS) transporter	1215	405	42.2
PA14_56550	428.243	0.830813	0.218013	3.81085	0.000138491	0.000923009	PA4349	NA	hypothetical protein	897	299	31.7
PA14_55590	136.12	0.829321	0.233152	3.557	0.000375116	0.00216015	PA0671	NA	hypothetical protein	552	184	19.6
PA14_64980	1934.98	0.827799	0.114946	7.20163	5.94959e-13	1.87975e-11	PA4920	nadE	NH3-dependent NAD synthetase	828	276	29.7
PA14_60650	944.476	0.827767	0.120502	6.8693	6.45156e-12	1.90451e-10	PA4583	NA	conserved hypothetical protein	1215	405	44.4
PA14_53550	93.4634	0.82702	0.254824	3.24546	0.00117263	0.00565979	PA0828	NA	probable transcriptional regulator	684	228	24.9
PA14_27150	550.765	0.822483	0.203559	4.04052	5.33332e-05	0.000404322	PA2857	NA	probable ATP-binding component of ABC transporter	684	228	24.6
PA14_64660	40.1471	0.82233	0.356664	2.30562	0.021132	0.0578922	PA4892	ureF	urease accessory protein UreF	672	224	24.6
PA14_00680	160.34	0.820759	0.229491	3.57643	0.00034832	0.00201977	PA0056	NA	probable transcriptional regulator	921	307	33.6
PA14_35000	267.175	0.820298	0.176869	4.63789	3.51981e-06	3.77492e-05	PA2288	NA	hypothetical protein	288	96	11
PA14_72110	1280.21	0.819425	0.130937	6.25817	3.89529e-10	9.25528e-09	PA5464	NA	hypothetical protein	1959	653	74.3
PA14_22060	921.086	0.81936	0.120415	6.80449	1.01409e-11	2.93433e-10	PA3241	NA	hypothetical protein	1170	390	42.1
PA14_35040	65.5404	0.8179	0.244463	3.34569	0.000820771	0.0042568	PA2284	NA	hypothetical protein	672	224	23.6
PA14_37410	68.4718	0.814343	0.256146	3.17921	0.00147676	0.00681269	PA2095	NA	hypothetical protein	846	282	32.1
PA14_23080	1393.82	0.814131	0.142981	5.69398	1.24111e-08	2.41006e-07	PA3182	pgl	6-phosphogluconolactonase	717	239	25.6
PA14_37940	457.074	0.812256	0.159789	5.08329	3.70957e-07	5.05419e-06	PA2054	cynR	transcriptional regulator CynR	888	296	32.5
PA14_21080	316.58	0.811204	0.196415	4.13005	3.62683e-05	0.000291192	PA3321	NA	probable transcriptional regulator	915	305	34.1
PA14_63430	371.267	0.809028	0.133088	6.07889	1.21015e-09	2.67928e-08	PA4801	NA	hypothetical protein	369	123	12.9
PA14_19205	346.745	0.808391	0.170773	4.73371	2.20452e-06	2.46847e-05	PA3470	NA	hypothetical protein	459	153	16.7
PA14_21690	4320.38	0.807459	0.11265	7.16788	7.61701e-13	2.39362e-11	PA3272	NA	probable ATP-dependent DNA helicase	4347	1449	158.9
PA14_47760	1809.26	0.805852	0.124185	6.48913	8.63321e-11	2.17909e-09	PA1273	cobB	cobyrinic acid a,c-diamide synthase	1308	436	46.5
PA14_33120	678.171	0.804283	0.195075	4.12294	3.74064e-05	0.000299918	PA2436	NA	hypothetical protein	435	145	15.6
PA14_21520	617.498	0.802924	0.198603	4.04285	5.28051e-05	0.000402406	PA3288	NA	hypothetical protein	504	168	18.4
PA14_48280	37.1244	0.801194	0.32352	2.47649	0.0132683	0.040071	PA1237	NA	probable multidrug resistance efflux pump	1152	384	42.6
PA14_47680	612.511	0.80113	0.181234	4.42042	9.85105e-06	9.45475e-05	PA1278	cobP	cobinamide kinase	522	174	18.9
PA14_64690	574.511	0.800754	0.209355	3.82486	0.000130845	0.000880079	PA4895	NA	probable transmembrane sensor	1023	341	37.6
PA14_15050	2233.85	0.800346	0.169551	4.72038	2.35404e-06	2.61561e-05	PA3791	NA	hypothetical protein	462	154	16.2
PA14_39710	603.935	0.800158	0.13561	5.90046	3.625e-09	7.64913e-08	PA1919	nrdG	class III (anaerobic) ribonucleoside-triphosphate reductase activating protein, 'activase', NrdG	699	233	25.7
PA14_18310	12.0959	0.799815	0.396023	2.01962	0.0434233	0.100758	PA3558	arnF	ArnF	414	138	14.3
PA14_10890	42.3473	0.798832	0.28181	2.83464	0.00458769	0.0173673	PA4098	NA	probable short-chain dehydrogenase	726	242	25.6
PA14_52880	59.026	0.798466	0.247682	3.22376	0.0012652	0.0060101	PA0881	NA	hypothetical protein	1353	451	48.4
PA14_26270	319.548	0.796292	0.179011	4.44828	8.65587e-06	8.44633e-05	PA2921	NA	probable transcriptional regulator	990	330	36.5
PA14_47270	329.417	0.795584	0.156637	5.07917	3.79096e-07	5.1411e-06	PA1312	NA	probable transcriptional regulator	912	304	33.1
PA14_06420	127.695	0.795298	0.242567	3.27867	0.00104297	0.00516624	PA0492	NA	conserved hypothetical protein	759	253	27.6
PA14_48440	164.191	0.793558	0.235148	3.37472	0.000738897	0.00389086	PA1225	NA	FAD-dependent NADPH:quinone reductase	627	209	22.6
PA14_06920	931.785	0.79148	0.143136	5.52958	3.21005e-08	5.65142e-07	PA0530	NA	probable class III pyridoxal phosphate-dependent aminotransferase	1182	394	41.9
PA14_68370	1270.63	0.790926	0.162205	4.87609	1.08212e-06	1.32599e-05	PA5175	cysQ	3,5-bisphosphate nucleotidase CysQ	822	274	29.8
PA14_19970	65.8786	0.788064	0.283456	2.7802	0.00543262	0.0198958	PA3411	NA	hypothetical protein	219	73	7.4
PA14_56410	481.961	0.787965	0.150234	5.2449	1.56366e-07	2.31382e-06	PA4339	NA	probable phospholipase	1080	360	41.4
PA14_33550	588.941	0.787307	0.170516	4.6172	3.8896e-06	4.09634e-05	PA2408	fpvD	FpvD	756	252	27.1
PA14_26470	484.671	0.78675	0.158525	4.96295	6.94301e-07	8.95847e-06	PA2908	cbiD	cobalamin biosynthetic protein CbiD	1101	367	38.1
PA14_23770	256.243	0.786661	0.176189	4.46487	8.01168e-06	7.9331e-05	PA3119	NA	conserved hypothetical protein	564	188	21.2
PA14_35340	240.534	0.784467	0.178609	4.39209	1.12266e-05	0.000104657	PA2261	NA	probable 2-ketogluconate kinase	951	317	34
PA14_65640	1472.04	0.784362	0.150486	5.21219	1.86624e-07	2.67357e-06	PA4966	NA	hypothetical protein	1014	338	36.5
PA14_10780	220.517	0.784132	0.242876	3.22853	0.00124427	0.00594181	PA4111	NA	hypothetical protein	399	133	15.1
PA14_61890	442.21	0.783994	0.195633	4.00748	6.13692e-05	0.000455207	PA4679	NA	hypothetical protein	702	234	24.8
PA14_11170	653.741	0.783095	0.150172	5.21465	1.84163e-07	2.6448e-06	PA4075	NA	hypothetical protein	837	279	30.7
PA14_06130	1082.67	0.782743	0.150902	5.18709	2.13604e-07	3.02303e-06	PA0468	NA	hypothetical protein	951	317	33.6
PA14_28610	431.82	0.782573	0.172746	4.5302	5.89292e-06	6.0217e-05	NA	NA	NA	NA	NA	NA
PA14_01180	231.526	0.78175	0.18442	4.23896	2.24555e-05	0.000194221	PA0097	NA	hypothetical protein	1200	400	43.6
PA14_56970	92.0798	0.781712	0.27546	2.83784	0.00454204	0.0172391	NA	NA	NA	NA	NA	NA
PA14_06540	499.585	0.781114	0.212892	3.66907	0.000243438	0.00150095	PA0503	NA	probable biotin synthesis protein BioC	825	275	29.7
PA14_42700	920.661	0.780262	0.163844	4.76224	1.91454e-06	2.18564e-05	PA1686	alkA	DNA-3-methyladenine glycosidase II	894	298	32.2
PA14_20360	34.5214	0.779488	0.306456	2.54356	0.010973	0.0343699	PA3380	NA	conserved hypothetical protein	459	153	16.6
PA14_34690	311.038	0.777839	0.139127	5.59086	2.25942e-08	4.11411e-07	PA2316	NA	probable transcriptional regulator	894	298	33.3
PA14_22650	1063.01	0.777585	0.163763	4.74823	2.05205e-06	2.31549e-05	PA3214	NA	hypothetical protein	645	215	23.2
PA14_16780	1008.71	0.777313	0.16599	4.6829	2.82849e-06	3.09597e-05	PA3679	NA	hypothetical protein	1278	426	48.8
PA14_55520	8.18677	0.777106	0.395022	1.96725	0.0491547	0.111145	PA0678	hxcU	HxcU	450	150	16.4
PA14_63840	85.5462	0.776345	0.299671	2.59066	0.00957914	0.0307976	PA4828	NA	conserved hypothetical protein	456	152	16.5
PA14_03150	1010.06	0.77571	0.18592	4.17227	3.01576e-05	0.000251457	PA0255	NA	conserved hypothetical protein	687	229	23.9
PA14_31730	172.079	0.774841	0.200949	3.85591	0.000115299	0.000793786	PA2539	NA	conserved hypothetical protein	1314	438	48.3
PA14_49390	589.624	0.773936	0.170467	4.54009	5.62312e-06	5.7763e-05	PA1161	rrmA	rRNA methyltransferase	804	268	29.6
PA14_63120	293.498	0.773324	0.161897	4.77664	1.78247e-06	2.07802e-05	PA4774	speE2	SpeE2	1050	350	39.5
PA14_53270	249.713	0.773245	0.170377	4.53844	5.66714e-06	5.81131e-05	PA0850	NA	hypothetical protein	420	140	14.8
PA14_58515	356.754	0.771875	0.157947	4.88692	1.02427e-06	1.26572e-05	PA4509	NA	hypothetical protein	930	310	33.4
PA14_35170	487.704	0.7705	0.130618	5.89887	3.6599e-09	7.69501e-08	PA2273	soxR	SoxR	471	157	17
PA14_47030	433.327	0.770488	0.191442	4.02466	5.70575e-05	0.000427655	PA1332	NA	hypothetical protein	552	184	18.9
PA14_18900	288.555	0.769847	0.147256	5.22794	1.71407e-07	2.51096e-06	PA3493	NA	conserved hypothetical protein	645	215	22.7
PA14_56470	60.4135	0.769482	0.254643	3.02181	0.00251267	0.0106132	PA4343	NA	probable major facilitator superfamily (MFS) transporter	1320	440	47
PA14_11880	476.746	0.768319	0.128447	5.9816	2.20963e-09	4.78343e-08	PA4018	NA	hypothetical protein	276	92	9.2
PA14_09370	1072.14	0.76671	0.208232	3.682	0.000231413	0.00143589	PA4219	ampO	AmpO	1185	395	42.2
PA14_45100	1870.8	0.766685	0.131839	5.8153	6.05266e-09	1.24133e-07	PA1494	muiA	mucoidy inhibitor gene A	1656	552	60.6
PA14_67970	491.854	0.766127	0.189664	4.03939	5.35898e-05	0.000405741	PA5145	NA	hypothetical protein	1107	369	39.4
PA14_71670	801.455	0.765012	0.176782	4.32744	1.50852e-05	0.000136491	PA5430	NA	hypothetical protein	1215	405	42.4
PA14_70720	633.845	0.764205	0.180274	4.23914	2.24378e-05	0.000194221	PA5357	NA	hypothetical protein	537	179	19.5
PA14_58240	667.141	0.762791	0.13617	5.60175	2.122e-08	3.87596e-07	PA4488	magE	MagE	1650	550	61.7
PA14_70680	19.496	0.761817	0.36852	2.06723	0.0387122	0.0921306	PA5354	glcE	glycolate oxidase subunit GlcE	1080	360	38.2
PA14_48730	1057.97	0.761293	0.13005	5.85387	4.80277e-09	9.99101e-08	PA1205	NA	conserved hypothetical protein	948	316	34.5
PA14_15080	2803.21	0.760116	0.125951	6.03503	1.58929e-09	3.49226e-08	PA3789	NA	hypothetical protein	1416	472	52.2
PA14_29460	305.811	0.760003	0.169528	4.48305	7.35842e-06	7.40275e-05	PA2680	NA	probable quinone oxidoreductase	975	325	33.6
PA14_02960	51.602	0.758417	0.312544	2.42659	0.0152414	0.0451097	PA0238	NA	hypothetical protein	816	272	29.7
PA14_19930	221.326	0.757417	0.251098	3.01642	0.00255779	0.0107711	NA	NA	NA	NA	NA	NA
PA14_00700	112.005	0.756406	0.216596	3.49224	0.000478986	0.00266382	PA0058	dsbM	DsbM	705	235	24.9
PA14_67170	757.008	0.755796	0.185232	4.08026	4.49845e-05	0.000349182	PA5085	dguR	DguR	909	303	34.3
PA14_72200	154.616	0.755736	0.215868	3.50092	0.000463658	0.0025909	PA5470	NA	probable peptide chain release factor	615	205	22.3
PA14_36990	21.5959	0.75573	0.354694	2.13065	0.0331176	0.0818489	PA2133	NA	Cyclic-guanylate-specific phosphodiesterase	858	286	31.9
PA14_32700	455.362	0.754991	0.204515	3.69161	0.00022284	0.00139156	PA2469	NA	probable transcriptional regulator	915	305	33.6
PA14_35270	623.728	0.754216	0.14244	5.29496	1.19045e-07	1.81203e-06	PA2266	NA	probable cytochrome c precursor	1320	440	46.7
PA14_13680	321.16	0.752612	0.168698	4.4613	8.14626e-06	8.01597e-05	PA3883	NA	probable short-chain dehydrogenase	831	277	29.4
PA14_65390	1318.4	0.752122	0.150846	4.98603	6.16331e-07	8.02328e-06	PA4949	NA	conserved hypothetical protein	1509	503	51.5
PA14_42180	1515.48	0.752083	0.120635	6.23435	4.53668e-10	1.06923e-08	PA1729	NA	conserved hypothetical protein	648	216	24
PA14_43520	1817.19	0.751699	0.129509	5.80423	6.46634e-09	1.32153e-07	PA1624	NA	hypothetical protein	807	269	29.5
PA14_12470	234.145	0.751696	0.201087	3.73815	0.000185378	0.00118548	PA3971	NA	hypothetical protein	432	144	15.4
PA14_01060	323.35	0.7509	0.144388	5.20057	1.98675e-07	2.8256e-06	PA0087	tssE1	TssE1	510	170	18.7
PA14_38050	51.1287	0.750897	0.281595	2.66659	0.00766259	0.0260243	PA2046	NA	hypothetical protein	408	136	14633.4
PA14_31780	410.265	0.7503	0.143753	5.21935	1.79551e-07	2.60416e-06	PA2534	NA	probable transcriptional regulator	912	304	33.6
PA14_63660	317.4	0.749273	0.15119	4.95584	7.20177e-07	9.23121e-06	PA4816	NA	hypothetical protein	1236	412	46.1
PA14_06260	836.657	0.74628	0.15924	4.68651	2.77906e-06	3.04758e-05	PA0479	NA	probable transcriptional regulator	951	317	34.6
PA14_62570	605.266	0.746149	0.163065	4.57578	4.74439e-06	4.93433e-05	PA4728	folK	2-amino-4-hydroxy-6-hydroxymethyldihydropteridine pyrophosphokinase	489	163	18
PA14_20370	79.234	0.743203	0.249131	2.98319	0.00285263	0.0117503	PA3379	NA	conserved hypothetical protein	630	210	22.2
PA14_64640	316.194	0.743094	0.174271	4.26403	2.00775e-05	0.00017727	PA4890	desT	DesT	630	210	22.9
PA14_49340	249.576	0.741748	0.234815	3.15886	0.00158387	0.00724392	PA1165	pcpS	PcpS	729	243	26.7
PA14_25480	382.441	0.740706	0.178521	4.14913	3.33743e-05	0.000273211	PA2984	NA	hypothetical protein	2226	742	80
PA14_04370	714.751	0.740021	0.139619	5.3003	1.15612e-07	1.76898e-06	PA0334	NA	probable major facilitator superfamily (MFS) transporter	1239	413	43.4
PA14_49780	232.02	0.738452	0.184308	4.00662	6.15929e-05	0.000456287	PA1129	fosA	fosfomycin resistance protein, FosA	408	136	15.1
PA14_09350	828.503	0.73778	0.191707	3.84849	0.00011885	0.000809646	PA4220	NA	hypothetical protein	282	94	9.6
PA14_12410	1332.27	0.736596	0.152094	4.84304	1.27868e-06	1.53784e-05	PA3975	thiD	phosphomethylpyrimidine kinase	798	266	28
PA14_01480	411.95	0.736396	0.140928	5.22535	1.7383e-07	2.53729e-06	PA0121	NA	hypothetical protein	735	245	26.4
PA14_11400	1503.82	0.736291	0.128825	5.71545	1.09417e-08	2.15334e-07	PA4056	ribD	riboflavin-specific deaminase/reductase	1122	374	39.8
PA14_37100	62.971	0.73621	0.303706	2.42409	0.015347	0.0453515	PA2124	NA	probable dehydrogenase	1638	546	57.4
PA14_34490	964.656	0.736118	0.156634	4.6996	2.60673e-06	2.86937e-05	PA2330	NA	hypothetical protein	1068	356	37.7
PA14_66000	1113.08	0.735638	0.129804	5.66731	1.45058e-08	2.7708e-07	PA4991	NA	hypothetical protein	1176	392	42.1
PA14_32970	187.263	0.73496	0.187263	3.92474	8.68217e-05	0.000619625	PA2447	NA	probable transcriptional regulator	924	308	34.2
PA14_40060	28.1182	0.734646	0.383865	1.91381	0.0556438	0.122778	PA1891	NA	hypothetical protein	390	130	13.6
PA14_15160	384.462	0.734369	0.148353	4.95014	7.41601e-07	9.4437e-06	NA	NA	NA	NA	NA	NA
PA14_15090	969.209	0.73361	0.138948	5.27973	1.29376e-07	1.95908e-06	PA3788	NA	hypothetical protein	396	132	13.8
PA14_34810	2450.24	0.733327	0.129148	5.67821	1.36113e-08	2.62567e-07	PA2305	ambB	AmbB	3750	1250	134.4
PA14_20950	3151.61	0.733112	0.127577	5.74642	9.11539e-09	1.81841e-07	PA3333	fabH2	3-oxoacyl-[acyl-carrier-protein] synthase III	993	331	34
PA14_63290	245.251	0.733043	0.220539	3.32387	0.000887775	0.00452007	PA4788	NA	hypothetical protein	858	286	31.2
PA14_55450	103.928	0.732363	0.234211	3.12694	0.00176635	0.00792352	PA0685	hxcQ	HxcQ	2412	804	83.9
PA14_47340	594.429	0.731231	0.213338	3.42756	0.000609031	0.0032961	PA1306	NA	probable HIT family protein	462	154	17.2
PA14_10130	258.163	0.730543	0.15763	4.63455	3.57706e-06	3.82929e-05	PA4162	NA	probable short-chain dehydrogenase	717	239	24.9
PA14_49860	207.222	0.730454	0.24548	2.97562	0.00292401	0.011981	NA	NA	NA	NA	NA	NA
PA14_53900	1252.48	0.730086	0.129695	5.62923	1.81011e-08	3.38023e-07	PA0799	NA	probable helicase	1992	664	75
PA14_53720	349.044	0.728965	0.165728	4.39856	1.08971e-05	0.000102636	PA0816	NA	probable transcriptional regulator	885	295	32
PA14_31990	46.1154	0.728629	0.288823	2.52276	0.0116439	0.0361053	PA2521	czcB	Resistance-Nodulation-Cell Division (RND) divalent metal cation efflux membrane fusion protein CzcB precursor	1455	485	50.7
PA14_32220	34.3179	0.728186	0.317554	2.29311	0.0218417	0.0594341	PA2509	catB	muconate cycloisomerase I	1122	374	40
PA14_58080	1796.53	0.727852	0.179919	4.04544	5.22249e-05	0.000399199	PA4475	NA	conserved hypothetical protein	849	283	30.7
PA14_00910	1680.77	0.727237	0.127428	5.70704	1.14956e-08	2.24722e-07	PA0077	icmF1	IcmF1	3306	1102	121.5
PA14_09690	853.51	0.726127	0.145033	5.00665	5.53857e-07	7.27482e-06	PA4196	bfiR	BfiR	645	215	23.9
PA14_25980	794.25	0.725251	0.133986	5.41291	6.20102e-08	1.0068e-06	PA2943	NA	phospho-2-dehydro-3-deoxyheptonate aldolase	1095	365	38.7
PA14_61220	756.458	0.72496	0.16068	4.51183	6.42705e-06	6.52189e-05	PA4627	NA	conserved hypothetical protein	999	333	35.9
PA14_29100	836.006	0.724621	0.126489	5.72874	1.01178e-08	2.0047e-07	PA2710	NA	hypothetical protein	615	205	21.9
PA14_55600	178.086	0.72419	0.190656	3.7984	0.000145633	0.000962453	PA0670	NA	hypothetical protein	1416	472	53.1
PA14_37530	69.5934	0.723028	0.246632	2.93161	0.00337211	0.0134173	PA2086	NA	probable epoxide hydrolase	903	301	33.5
PA14_00940	1042.97	0.720224	0.13785	5.22469	1.74444e-07	2.53729e-06	PA0079	tssK1	TssK1	1335	445	48.3
PA14_11900	970.164	0.719677	0.134344	5.35699	8.46217e-08	1.32961e-06	PA4016	NA	hypothetical protein	1740	580	62.6
PA14_72650	762.818	0.719015	0.182725	3.93496	8.32092e-05	0.000597491	PA5506	NA	hypothetical protein	858	286	32.1
PA14_62430	540.142	0.718943	0.150955	4.76264	1.91079e-06	2.18563e-05	PA4718	NA	hypothetical protein	477	159	16.8
PA14_22730	726.594	0.718779	0.210565	3.41357	0.000641169	0.00345404	PA3206	cpxS	CpxS	1338	446	50.3
PA14_39210	123.996	0.718247	0.212546	3.37926	0.000726813	0.00383413	PA1957	NA	hypothetical protein	528	176	20.1
PA14_34350	38.2222	0.717869	0.340427	2.10873	0.0349678	0.0851584	PA2343	mtlY	xylulose kinase	1509	503	53
PA14_11560	1078.73	0.717178	0.177737	4.03506	5.45882e-05	0.000412766	PA4043	ispA	geranyltranstransferase	888	296	31.5
PA14_46710	432.075	0.715834	0.17743	4.03446	5.47289e-05	0.000413295	PA1359	NA	probable transcriptional regulator	657	219	23.9
PA14_47840	83.3326	0.715128	0.23889	2.99354	0.00275762	0.0113991	PA1268	lhpA	Hydroxyproline 2-epimerase, LhpA	945	315	33.5
PA14_16630	19844.8	0.715058	0.115557	6.18791	6.09672e-10	1.4002e-08	PA3692	lptF	Lipotoxon F, LptF	786	262	28.5
PA14_13040	2707.72	0.714337	0.115248	6.19823	5.71018e-10	1.32445e-08	PA3929	cioB	cyanide insensitive terminal oxidase	1008	336	37
PA14_04340	463.834	0.713716	0.245223	2.91047	0.00360883	0.0142332	PA0333	NA	hypothetical protein	1272	424	45.3
PA14_18920	1293.18	0.712435	0.167472	4.25406	2.09932e-05	0.000184519	PA3491	NA	probable ferredoxin	2325	775	82.4
PA14_24080	908.082	0.709534	0.176599	4.01776	5.87549e-05	0.000438598	PA3096	xcpY	general secretion pathway protein L	1149	383	41.3
PA14_19740	366.297	0.70936	0.17323	4.09491	4.22335e-05	0.000330905	PA3426	NA	probable enoyl CoA-hydratase/isomerase	771	257	27
PA14_54010	479.893	0.706563	0.183219	3.85639	0.000115073	0.000793159	PA0791	NA	probable transcriptional regulator	789	263	28.5
PA14_13690	518.863	0.706375	0.195427	3.61452	0.00030091	0.00178741	PA3882	NA	hypothetical protein	750	250	28.2
PA14_22420	444.992	0.706185	0.199169	3.54566	0.000391626	0.00223759	PA3229	NA	hypothetical protein	267	89	9.6
PA14_18660	1743.59	0.705335	0.171849	4.10438	4.054e-05	0.000320211	PA3532	NA	hypothetical protein	1152	384	39.9
PA14_34450	316.829	0.703637	0.227152	3.09766	0.00195058	0.00854658	PA2332	NA	probable transcriptional regulator	906	302	32.9
PA14_39850	49.1473	0.701758	0.325425	2.15643	0.0310498	0.0779914	PA1908	NA	probable major facilitator superfamily (MFS) transporter	1212	404	42
PA14_50890	623.637	0.701537	0.18692	3.75314	0.000174632	0.00112539	PA1040	NA	hypothetical protein	498	166	18.7
PA14_00960	396.711	0.698096	0.154559	4.51668	6.28159e-06	6.38537e-05	PA0080	tssJ1	TssJ1	465	155	16.9
PA14_36490	24.3349	0.698016	0.356749	1.9566	0.0503941	0.113246	PA2173	NA	hypothetical protein	351	117	12.5
PA14_19210	569.387	0.697712	0.166865	4.18131	2.89839e-05	0.000243057	PA3469	NA	conserved hypothetical protein	543	181	19.6
PA14_45780	310.334	0.696095	0.169589	4.1046	4.05015e-05	0.000320211	PA1445	fliO	flagellar protein FliO	453	151	15.8
PA14_01940	1116.49	0.69543	0.129555	5.36783	7.96907e-08	1.2589e-06	PA0156	triA	Resistance-Nodulation-Cell Division (RND) triclosan efflux membrane fusion protein, TriA	1152	384	40.4
PA14_18620	668.932	0.69481	0.177374	3.91721	8.95794e-05	0.000636199	PA3536	NA	hypothetical protein	468	156	16.1
PA14_37290	12.4433	0.692986	0.392839	1.76404	0.0777245	0.158624	PA2111	NA	hypothetical protein	714	238	26.2
PA14_09600	2216.12	0.691589	0.129904	5.32384	1.01602e-07	1.57942e-06	PA4201	ddlA	D-alanine-D-alanine ligase A	1041	347	36.5
PA14_65010	567.588	0.688593	0.15594	4.41575	1.00661e-05	9.61377e-05	PA4923	NA	type-I LOG protein	588	196	20.7
PA14_06120	536.359	0.687945	0.144616	4.75705	1.96444e-06	2.22954e-05	PA0467	NA	conserved hypothetical protein	621	207	23.3
PA14_47040	839.811	0.68723	0.118864	5.78165	7.39731e-09	1.50653e-07	PA1331	NA	conserved hypothetical protein	1548	516	57.4
PA14_53090	124.369	0.686851	0.194338	3.53431	0.000408834	0.00232681	PA0864	NA	probable transcriptional regulator	789	263	29.1
PA14_06510	1969.48	0.685582	0.133421	5.1385	2.76945e-07	3.83589e-06	PA0501	bioF	8-amino-7-oxononanoate synthase	1206	402	42.2
PA14_61020	162.765	0.684426	0.180189	3.79838	0.000145647	0.000962453	PA4612	NA	conserved hypothetical protein	552	184	19.4
PA14_68720	274.471	0.683739	0.198656	3.44181	0.000577826	0.00314469	PA5202	NA	hypothetical protein	390	130	13.8
PA14_31110	62.7212	0.683062	0.257901	2.64854	0.00808409	0.0270938	NA	NA	NA	NA	NA	NA
PA14_10570	1813.49	0.682399	0.180781	3.77473	0.000160184	0.00104495	PA4128	NA	conserved hypothetical protein	807	269	28.2
PA14_29470	702.068	0.680836	0.13439	5.06613	4.05993e-07	5.44272e-06	PA2679	NA	hypothetical protein	753	251	27.6
PA14_53210	967.814	0.678814	0.162767	4.17047	3.03972e-05	0.000253093	PA0855	NA	hypothetical protein	1020	340	37.8
PA14_29210	112.889	0.677409	0.206973	3.27293	0.00106437	0.00524559	PA2701	NA	probable major facilitator superfamily (MFS) transporter	1590	530	56.9
PA14_09700	1715.8	0.676581	0.122838	5.50792	3.63106e-08	6.22392e-07	PA4190	pqsL	probable FAD-dependent monooxygenase	1197	399	44
PA14_50020	168.12	0.675402	0.246669	2.73809	0.00617979	0.0219981	PA1111	NA	hypothetical protein	624	208	23.1
PA14_24950	323.38	0.675286	0.168359	4.01099	6.04655e-05	0.000449073	PA3025	NA	probable FAD-dependent glycerol-3-phosphate dehydrogenase	1581	527	58.3
PA14_68810	1329.66	0.674978	0.1307	5.16432	2.41313e-07	3.36629e-06	PA5209	NA	hypothetical protein	1365	455	52
PA14_29030	305.6	0.674882	0.16971	3.97668	6.98852e-05	0.000513164	PA2716	NA	probable FMN oxidoreductase	1236	412	44.6
PA14_35250	560.99	0.674849	0.146148	4.61759	3.88231e-06	4.09605e-05	PA2267	NA	probable transcriptional regulator	897	299	33
PA14_47850	32.5416	0.674461	0.358396	1.88189	0.0598513	0.129711	PA1267	lhpB	D-hydroxyproline dehydrogenase beta-subunit, LphB	1116	372	39.1
PA14_28970	826.653	0.673697	0.143937	4.68049	2.86184e-06	3.11504e-05	NA	NA	NA	NA	NA	NA
PA14_21180	326.085	0.673602	0.164977	4.083	4.44582e-05	0.000346478	PA3312	NA	probable 3-hydroxyisobutyrate dehydrogenase	891	297	30.9
PA14_06360	130.905	0.673261	0.231406	2.90944	0.00362082	0.0142613	PA0489	NA	probable phosphoribosyl transferase	726	242	27.1
PA14_42000	78.1623	0.672987	0.245337	2.74311	0.00608595	0.0217302	PA1743	NA	hypothetical protein	240	80	8.6
PA14_53730	1047.33	0.671998	0.167804	4.00467	6.21036e-05	0.000459488	PA0815	NA	probable transcriptional regulator	954	318	36
PA14_63720	38.7902	0.670622	0.309456	2.1671	0.0302274	0.0766504	PA4820	NA	hypothetical protein	363	121	12.6
PA14_55660	1070.03	0.670607	0.134383	4.99027	6.02945e-07	7.86655e-06	PA4283	recD	exodeoxyribonuclease V alpha chain	2166	722	79.1
PA14_01430	207.013	0.669495	0.208913	3.20466	0.00135223	0.00634332	PA0117	NA	probable short chain dehydrogenase	729	243	27
PA14_09710	146.976	0.66836	0.261322	2.55761	0.0105394	0.0332809	PA4189	NA	probable aldehyde dehydrogenase	1491	497	53.4
PA14_12540	743.846	0.667896	0.173134	3.85767	0.000114471	0.000791785	PA3968	NA	probable pseudouridine synthase	570	190	21.5
PA14_69890	202.987	0.667814	0.202192	3.30288	0.00095698	0.00480958	PA5294	NA	putative multidrug efflux pump	1467	489	50.6
PA14_65940	446.409	0.667058	0.157259	4.24177	2.21766e-05	0.000193248	PA4986	NA	probable oxidoreductase	1947	649	70.2
PA14_32360	390.428	0.666463	0.249635	2.66975	0.00759086	0.0258407	PA2497	NA	probable transcriptional regulator	879	293	32.1
PA14_06660	777.368	0.661631	0.169228	3.9097	9.24115e-05	0.000654721	PA0510	nirE	NirE	840	280	29.7
PA14_00850	99.6185	0.661246	0.260532	2.53806	0.0111468	0.0348039	PA0072	tagS1	TagS1	1200	400	42.2
PA14_16770	406.744	0.660468	0.182546	3.61809	0.000296785	0.0017665	PA3680	NA	conserved hypothetical protein	786	262	27.9
PA14_27880	65.9576	0.660367	0.26562	2.48613	0.0129139	0.0392114	PA2804	NA	hypothetical protein	582	194	21.6
PA14_00180	1811.65	0.66011	0.150262	4.39307	1.11761e-05	0.000104526	PA0017	NA	conserved hypothetical protein	1305	435	47.2
PA14_10190	623.039	0.660014	0.142821	4.62127	3.81398e-06	4.03854e-05	PA4157	NA	probable transcriptional regulator	789	263	28
PA14_00230	61.6023	0.659943	0.252195	2.6168	0.00887589	0.0291131	PA0021	NA	conserved hypothetical protein	1089	363	37.7
PA14_24400	211.63	0.659414	0.184322	3.57751	0.00034688	0.00201342	PA3073	NA	hypothetical protein	1023	341	37.6
PA14_19350	1775.74	0.6592	0.134541	4.89964	9.60131e-07	1.19843e-05	PA3461	NA	conserved hypothetical protein	1197	399	43.3
PA14_00890	304.207	0.658368	0.155544	4.23267	2.30928e-05	0.000199082	PA0075	pppA	PppA	729	243	25.9
PA14_71400	111.029	0.656878	0.263863	2.48947	0.0127934	0.0389339	NA	NA	NA	NA	NA	NA
PA14_37490	461.936	0.655634	0.152527	4.29847	1.71981e-05	0.00015394	PA2089	NA	hypothetical protein	2652	884	95.6
PA14_72930	8513.13	0.655533	0.131609	4.98092	6.32838e-07	8.20163e-06	PA5528	NA	hypothetical protein	855	285	30.4
PA14_47870	34.8767	0.655496	0.312393	2.0983	0.0358784	0.0869081	PA1265	NA	hypothetical protein	903	301	31.8
PA14_34930	23.4114	0.654884	0.381495	1.71662	0.086048	0.171989	PA2293	NA	hypothetical protein	966	322	34
PA14_20650	1646.94	0.654523	0.146274	4.47464	7.65392e-06	7.64738e-05	PA3357	dsdA	D-serine dehydratase	1347	449	48.2
PA14_20120	623.187	0.65406	0.151498	4.31728	1.57967e-05	0.000142268	PA3399	NA	hypothetical protein	342	114	11.9
PA14_45380	574.714	0.65387	0.134387	4.86559	1.14115e-06	1.38382e-05	PA1475	ccmA	heme exporter protein CcmA	702	234	25
PA14_26860	1023.13	0.653756	0.157438	4.15246	3.28916e-05	0.000269956	PA2879	NA	probable transcriptional regulator	891	297	32.4
PA14_04330	494.121	0.653683	0.237893	2.7478	0.00599958	0.0215006	PA0332	NA	hypothetical protein	468	156	16.8
PA14_01070	601.634	0.653468	0.11529	5.66805	1.4443e-08	2.76785e-07	PA0088	tssF1	TssF1	1860	620	69.5
PA14_68630	349.061	0.652165	0.151786	4.29662	1.73423e-05	0.000154993	PA5195	NA	probable heat shock protein	396	132	14.7
PA14_53980	1166.9	0.651971	0.144943	4.49813	6.85536e-06	6.93245e-05	PA0793	NA	hypothetical protein	1188	396	41.7
PA14_18090	1428.99	0.651371	0.186325	3.49588	0.000472494	0.00263272	PA3573	NA	probable major facilitator superfamily (MFS) transporter	1179	393	40.9
PA14_07990	54.044	0.650677	0.294568	2.20892	0.02718	0.0707965	PA0614	NA	hypothetical protein	450	150	15.5
PA14_55360	86.175	0.649706	0.22024	2.94999	0.00317789	0.012819	PA0693	exbB2	transport protein ExbB2	1848	616	65.2
PA14_62390	10618.5	0.64949	0.117503	5.52744	3.24938e-08	5.69855e-07	PA4714	NA	conserved hypothetical protein	450	150	15.8
PA14_68980	3652.38	0.648592	0.135707	4.77935	1.75866e-06	2.05588e-05	PA5223	ubiH	ubiH protein	1185	395	43
PA14_04940	1340.82	0.647116	0.112143	5.77047	7.90523e-09	1.59331e-07	PA0377	NA	hypothetical protein	606	202	22.1
PA14_29050	381.157	0.646454	0.144592	4.47087	7.79016e-06	7.76499e-05	PA2714	NA	probable molybdopterin oxidoreductase	2310	770	84.1
PA14_06180	2489.69	0.64603	0.223027	2.89664	0.00377183	0.0147665	PA0472	fiuI	FiuI	519	173	19.5
PA14_49760	364.059	0.645299	0.246651	2.61624	0.00889035	0.029134	PA1130	rhlC	rhamnosyltransferase 2	978	326	35.9
PA14_35210	337.511	0.644986	0.152982	4.21609	2.4857e-05	0.000213034	PA2270	NA	probable transcriptional regulator	591	197	21.3
PA14_30430	1006.48	0.644808	0.122456	5.26563	1.39712e-07	2.09927e-06	PA2603	NA	probable thiosulfate sulfurtransferase	1584	528	57.3
PA14_34840	4324.22	0.643846	0.127389	5.05417	4.32264e-07	5.76846e-06	PA2302	ambE	AmbE	6375	2125	229
PA14_19560	27.4508	0.642986	0.33854	1.89929	0.0575266	0.125936	PA3444	NA	conserved hypothetical protein	1149	383	41.6
PA14_18330	66.0499	0.642921	0.248822	2.58386	0.00977026	0.0312573	PA3556	arnT	inner membrane L-Ara4N transferase ArnT	1650	550	61.7
PA14_54710	191.14	0.64236	0.218115	2.94504	0.0032291	0.0129526	PA0739	NA	probable transcriptional regulator	915	305	32.9
PA14_35200	294.552	0.642054	0.179413	3.57864	0.000345386	0.00200874	PA2271	NA	probable acetyltransferase	516	172	19.2
PA14_38990	62.497	0.641743	0.242155	2.65014	0.00804593	0.0270123	PA1975	NA	hypothetical protein	1164	388	42
PA14_20330	58.3866	0.640594	0.262195	2.4432	0.0145578	0.0433251	PA3382	phnE	phosphonate transport protein PhnE	795	265	28.4
PA14_63540	1609.82	0.639235	0.129126	4.95049	7.40282e-07	9.4437e-06	PA4808	selA	L-seryl-tRNA(ser) selenium transferase	1407	469	50.3
PA14_28930	192.45	0.639075	0.216485	2.95206	0.00315663	0.0127597	PA2724	NA	hypothetical protein	540	180	19.3
PA14_50050	71.5678	0.638994	0.332998	1.91891	0.0549957	0.122039	PA1108	NA	probable major facilitator superfamily (MFS) transporter	1158	386	40.6
PA14_33900	1949.16	0.638784	0.145029	4.40452	1.06021e-05	0.000100274	PA2378	NA	probable aldehyde dehydrogenase	2316	772	83.7
PA14_46320	302.541	0.638578	0.154378	4.13646	3.52709e-05	0.000284357	PA1400	NA	probable pyruvate carboxylase	3288	1096	116.8
PA14_22880	323.511	0.637963	0.20118	3.17111	0.0015186	0.00698365	NA	NA	NA	NA	NA	NA
PA14_02840	571.767	0.636959	0.117452	5.42315	5.85567e-08	9.56045e-07	PA0231	pcaD	beta-ketoadipate enol-lactone hydrolase	792	264	28
PA14_33450	315.578	0.634832	0.171611	3.69924	0.000216245	0.00135327	PA2416	treA	periplasmic trehalase precursor	1638	546	61.2
PA14_61340	153.817	0.633908	0.228815	2.77039	0.00559891	0.0203644	NA	NA	NA	NA	NA	NA
PA14_66410	1724.47	0.633786	0.107218	5.91117	3.3968e-09	7.21974e-08	PA5023	NA	conserved hypothetical protein	1461	487	55
PA14_25710	1949.74	0.632315	0.148993	4.24393	2.19642e-05	0.000192187	PA2964	pabC	4-amino-4-deoxychorismate lyase	816	272	29.9
PA14_43820	378.042	0.632126	0.190465	3.31886	0.000903859	0.0045903	PA1599	NA	probable transcriptional regulator	783	261	29.1
PA14_16720	469.61	0.631743	0.141909	4.45176	8.51711e-06	8.32483e-05	PA3684	NA	hypothetical protein	348	116	12.1
PA14_18230	1214.66	0.63072	0.118446	5.32497	1.00968e-07	1.57376e-06	PA3563	fruR	fructose transport system repressor FruR	990	330	36.4
PA14_64990	1174.5	0.630615	0.130646	4.82691	1.3867e-06	1.64741e-05	PA4921	choE	cholinesterase, ChoE	924	308	33.5
PA14_06960	1284.12	0.630084	0.132828	4.74363	2.09925e-06	2.35993e-05	PA0534	pauB1	FAD-dependent oxidoreductase	1290	430	47.8
PA14_66910	1062.53	0.628859	0.117889	5.33432	9.59026e-08	1.4988e-06	PA5064	NA	hypothetical protein	627	209	22.8
PA14_46470	820.429	0.627831	0.158276	3.96669	7.28775e-05	0.000531797	PA1375	pdxB	erythronate-4-phosphate dehydrogenase	1143	381	41
PA14_64370	432.064	0.627789	0.234443	2.67779	0.00741096	0.0253464	PA4867	ureB	urease beta subunit	306	102	11
PA14_24040	531.821	0.627729	0.135236	4.64174	3.45493e-06	3.71899e-05	PA3100	xcpU	General secretion pathway outer membrane protein H precursor	519	173	19.1
PA14_45260	500.825	0.62662	0.222937	2.81074	0.00494271	0.0183751	NA	NA	NA	NA	NA	NA
PA14_10950	82.5044	0.626117	0.248151	2.52313	0.0116316	0.0360864	PA4093	NA	hypothetical protein	417	139	14.8
PA14_48510	85.6928	0.625859	0.239309	2.61527	0.00891567	0.0291618	PA1223	NA	probable transcriptional regulator	894	298	33.3
PA14_49070	466.612	0.625808	0.127641	4.90287	9.44485e-07	1.18212e-05	PA1188	NA	hypothetical protein	1182	394	42.1
PA14_27310	293.433	0.624554	0.197176	3.16749	0.00153759	0.00705969	PA2844	NA	conserved hypothetical protein	1209	403	45.9
PA14_42120	612.327	0.624254	0.120546	5.17854	2.23631e-07	3.14619e-06	PA1734	NA	hypothetical protein	822	274	30.2
PA14_22470	2059.57	0.623737	0.130841	4.76714	1.86863e-06	2.1416e-05	PA3225	NA	transcriptional regulator	930	310	34.1
PA14_61000	870.881	0.623181	0.187198	3.32899	0.000871617	0.00445961	PA4610	NA	hypothetical protein	435	145	15.6
PA14_32780	1082.33	0.623141	0.121374	5.13406	2.83555e-07	3.91816e-06	PA2463	NA	hypothetical protein	1698	566	63.5
PA14_11530	381.433	0.62272	0.181653	3.42808	0.000607858	0.0032928	PA4045	NA	conserved hypothetical protein	798	266	29.1
PA14_48640	52.477	0.621812	0.290788	2.13837	0.0324866	0.0809051	PA1211	NA	hypothetical protein	636	212	22.7
PA14_12960	37.7368	0.620995	0.287263	2.16176	0.0306365	0.0773058	PA3936	NA	probable permease of ABC taurine transporter	819	273	29.4
PA14_37090	262.41	0.620883	0.209518	2.96339	0.00304274	0.0123592	PA2125	NA	probable aldehyde dehydrogenase	1449	483	51.4
PA14_47690	1392.13	0.620871	0.150967	4.11262	3.91195e-05	0.000311345	PA1277	cobQ	cobyric acid synthase	1473	491	52.4
PA14_70360	1326.68	0.620558	0.148194	4.18748	2.82067e-05	0.000237905	PA5330	NA	hypothetical protein	618	206	22.4
PA14_19850	137.067	0.620133	0.231725	2.67617	0.00744696	0.0254249	PA3420	NA	probable transcriptional regulator	2484	828	91.8
PA14_30950	96.7291	0.619945	0.232407	2.66749	0.00764191	0.0259843	NA	NA	NA	NA	NA	NA
PA14_13460	1795.99	0.618028	0.120459	5.1306	2.88818e-07	3.98146e-06	PA3899	fecI	FecI	510	170	19
PA14_21020	12978.2	0.617056	0.125947	4.89933	9.61618e-07	1.19843e-05	PA3327	NA	probable non-ribosomal peptide synthetase	7059	2353	259.4
PA14_22760	814.158	0.616816	0.133638	4.61557	3.92023e-06	4.12117e-05	PA3204	cpxR	two-component response regulator CpxR	678	226	24.8
PA14_12270	383.374	0.616026	0.145867	4.2232	2.40855e-05	0.000207029	PA3985	NA	conserved hypothetical protein	762	254	28.3
PA14_53380	124.604	0.615756	0.209094	2.94487	0.0032309	0.0129526	PA0842	NA	probable glycosyl transferase	1221	407	45.1
PA14_04570	127.086	0.6143	0.200558	3.06295	0.00219164	0.00947496	PA0349	NA	hypothetical protein	1041	347	37.8
PA14_73090	970.463	0.614033	0.156161	3.93205	8.42258e-05	0.000603308	PA5542	NA	Pseudomonas imipenem beta-lactamase PIB-1	1245	415	45.9
PA14_15270	30.5618	0.613513	0.336249	1.82458	0.0680645	0.14321	PA3773	NA	hypothetical protein	1158	386	39
PA14_63890	315.843	0.613425	0.157209	3.90197	9.54142e-05	0.000673546	PA4832	NA	probable short-chain dehydrogenase	798	266	28.5
PA14_70670	31.5765	0.613307	0.34668	1.76909	0.0768794	0.157284	PA5353	glcF	glycolate oxidase subunit GlcF	1227	409	44.7
PA14_35360	281.258	0.612201	0.178646	3.4269	0.000610524	0.00329886	PA2260	NA	hypothetical protein	783	261	29
PA14_66970	1194.13	0.611915	0.117663	5.20056	1.98686e-07	2.8256e-06	PA5069	tatB	translocation protein TatB	426	142	14.9
PA14_20450	344.621	0.61189	0.137706	4.44346	8.85233e-06	8.595e-05	PA3372	NA	conserved hypothetical protein	771	257	27.9
PA14_47000	290.907	0.610075	0.157263	3.87933	0.000104746	0.000729728	PA1334	NA	probable oxidoreductase	1113	371	39.4
PA14_28895	3191.15	0.609903	0.119193	5.11693	3.10548e-07	4.27095e-06	PA2727	NA	hypothetical protein	3633	3633	134.4
PA14_44440	1498.97	0.609871	0.136497	4.468	7.8953e-06	7.84831e-05	PA1549	copA2	CopA2	2436	812	87.2
PA14_44290	16905	0.609431	0.113234	5.38204	7.36458e-08	1.17745e-06	PA1562	acnA	aconitate hydratase 1	2733	911	99.1
PA14_12850	688.475	0.607697	0.17227	3.52759	0.000419364	0.00237523	PA3944	NA	conserved hypothetical protein	579	193	21.9
PA14_60560	2423.29	0.606858	0.166514	3.64448	0.000267928	0.00161948	PA4577	NA	hypothetical protein	327	109	11.8
PA14_51160	109.923	0.605685	0.197082	3.07327	0.0021173	0.00918754	PA1018	NA	hypothetical protein	867	289	31.6
PA14_45280	1751.16	0.605306	0.133101	4.54771	5.42315e-06	5.59053e-05	PA1483	cycH	cytochrome c-type biogenesis protein	1224	408	43.3
PA14_32670	110.941	0.604602	0.221317	2.73183	0.00629835	0.022325	PA2471	NA	conserved hypothetical protein	699	233	25.6
PA14_67410	298.688	0.603883	0.221537	2.72588	0.00641308	0.0226492	PA5104	NA	conserved hypothetical protein	591	197	21.4
PA14_20350	66.9334	0.603866	0.232679	2.59528	0.00945149	0.0305091	PA3381	NA	probable transcriptional regulator	723	241	27
PA14_24350	370.436	0.60325	0.178439	3.38071	0.000722994	0.0038181	PA3077	cprR	CprR	672	224	24.8
PA14_10370	7889.57	0.603248	0.146724	4.11146	3.93169e-05	0.000312238	PA4140	NA	hypothetical protein	1794	598	65.3
PA14_37400	404.874	0.60316	0.186097	3.24111	0.00119066	0.00573262	PA2096	NA	probable transcriptional regulator	1035	345	38.4
PA14_44780	3651.28	0.603	0.0916856	6.57683	4.80586e-11	1.25403e-09	PA1520	NA	probable transcriptional regulator	780	260	28.6
PA14_16640	12998.2	0.602842	0.108569	5.55264	2.8139e-08	5.06267e-07	PA3691	NA	hypothetical protein	405	135	14.5
PA14_20150	218.078	0.602769	0.187763	3.21026	0.00132616	0.00624108	PA3396	nosL	NosL protein	537	179	19.3
PA14_03040	747.778	0.602574	0.134391	4.48373	7.33488e-06	7.40275e-05	PA0246	NA	probable major facilitator superfamily (MFS) transporter	1506	502	52.4
PA14_36390	79.4282	0.601689	0.256185	2.34865	0.0188418	0.0530492	PA2179	NA	hypothetical protein	951	317	34.2
PA14_40600	382.564	0.601421	0.184233	3.26446	0.00109673	0.00537332	PA1850	NA	probable transcriptional regulator	1005	335	36.1
PA14_43620	971.415	0.601154	0.156111	3.85081	0.000117726	0.000802929	PA1616	NA	conserved hypothetical protein	465	155	16.7
PA14_66760	1460.43	0.600083	0.200577	2.99178	0.00277355	0.0114568	PA5052	NA	hypothetical protein	696	232	25.1
PA14_39280	603.549	0.599914	0.144941	4.13903	3.48772e-05	0.00028235	PA1950	rbsK	ribokinase	927	309	31.8
PA14_38480	2996.74	0.599523	0.141341	4.24169	2.21847e-05	0.000193248	PA2012	liuD	methylcrotonyl-CoA carboxylase, alpha-subunit (biotin-containing)	1968	656	71.3
PA14_46240	859.495	0.599298	0.139518	4.29549	1.74305e-05	0.000155544	PA1408	NA	hypothetical protein	2424	808	86.4
PA14_63470	540.071	0.598025	0.163378	3.66039	0.000251834	0.00154133	PA4803	NA	hypothetical protein	618	206	22.7
PA14_16620	464.731	0.597905	0.177269	3.37286	0.000743916	0.00391024	PA3693	NA	conserved hypothetical protein	522	174	18.2
PA14_65060	463.455	0.597607	0.15518	3.85107	0.000117604	0.000802929	PA4927	NA	conserved hypothetical protein	2493	831	92.1
PA14_02620	115.258	0.596744	0.256225	2.32898	0.0198599	0.0553031	PA0214	NA	probable acyl transferase	933	311	32.7
PA14_10040	4408.35	0.596167	0.11724	5.08501	3.67599e-07	5.02013e-06	PA4163	NA	hypothetical protein	1710	570	60.5
PA14_41480	233.164	0.595341	0.203094	2.93136	0.00337483	0.013419	PA1786	nasS	NasS	1209	403	43.6
PA14_14010	292.717	0.595032	0.184665	3.22223	0.00127197	0.00603462	PA3863	dauA	FAD-dependent catabolic D-arginine dehydrogenase, DauA	1128	376	40.6
PA14_04730	1274.86	0.594801	0.127081	4.68049	2.86189e-06	3.11504e-05	PA0361	NA	probable gamma-glutamyltranspeptidase precursor	1734	578	62.1
PA14_64350	291.419	0.594627	0.181527	3.2757	0.00105401	0.00520328	PA4865	ureA	urease gamma subunit	303	101	11
PA14_54030	217.102	0.594267	0.190449	3.12034	0.00180641	0.00807839	PA0790	NA	hypothetical protein	816	272	28.2
PA14_01720	12166.5	0.592767	0.111874	5.29853	1.16736e-07	1.78152e-06	PA0140	ahpF	alkyl hydroperoxide reductase subunit F	1566	522	55.8
PA14_14150	230.659	0.592726	0.179202	3.30759	0.000941015	0.00475387	PA3854	NA	hypothetical protein	315	105	11.2
PA14_55530	109.597	0.592334	0.245409	2.41366	0.0157931	0.0464808	PA0677	hxcW	HxcW	642	214	23.6
PA14_01750	607.547	0.5922	0.147482	4.0154	5.93451e-05	0.000442439	PA0142	NA	hypothetical protein	1350	450	48.3
PA14_67530	1578.37	0.59076	0.108737	5.43292	5.54403e-08	9.07699e-07	PA5114	NA	hypothetical protein	3606	1202	128.3
PA14_55470	16.1156	0.590189	0.36376	1.62247	0.104703	0.199735	PA0683	hxcY	HxcY	1146	382	39.8
PA14_37560	112.542	0.58974	0.240164	2.45558	0.0140659	0.0420539	PA2084	NA	probable asparagine synthetase	1833	611	68
PA14_19580	113.233	0.588793	0.198829	2.9613	0.00306342	0.0124173	PA3442	NA	probable ATP-binding component of ABC transporter	825	275	29.8
PA14_55330	21.6028	0.588231	0.368846	1.59479	0.110759	0.208164	PA0695	NA	hypothetical protein	747	249	26.6
PA14_01080	319.776	0.587902	0.140848	4.17401	2.99279e-05	0.000250256	PA0089	tssG1	TssG1	1047	349	39.5
PA14_35570	342.633	0.587697	0.194465	3.02212	0.00251012	0.0106132	PA2244	pslN	hypothetical protein	1002	334	38
PA14_43310	445.131	0.587126	0.15773	3.72233	0.000197389	0.00124999	PA1639	NA	hypothetical protein	606	202	22.5
PA14_16150	4298.22	0.586532	0.126757	4.62723	3.70591e-06	3.93837e-05	PA3731	NA	conserved hypothetical protein	696	232	24.9
PA14_36550	120.798	0.585951	0.216714	2.7038	0.00685519	0.0239073	PA2167	NA	hypothetical protein	1098	366	39.7
PA14_15110	1766.75	0.584379	0.142599	4.09805	4.16643e-05	0.000327763	PA3786	NA	hypothetical protein	390	130	13.6
PA14_55720	151.847	0.583918	0.217479	2.68494	0.00725423	0.024943	PA4287	NA	hypothetical protein	891	297	31.6
PA14_48420	374.616	0.583802	0.184879	3.15775	0.00158991	0.00726585	PA1226	NA	probable transcriptional regulator	609	203	22.3
PA14_71190	56.9382	0.583412	0.289618	2.01442	0.0439651	0.101733	PA5391	NA	hypothetical protein	675	225	23.5
PA14_71390	1149.65	0.583291	0.159326	3.66098	0.000251251	0.00154099	PA5409	NA	hypothetical protein	561	187	19.9
PA14_36080	22.7579	0.582851	0.359679	1.62048	0.10513	0.200354	PA2214	NA	putative L-lyxonate transporter	1323	441	47.3
PA14_27140	1139.47	0.58255	0.140551	4.14475	3.40184e-05	0.000277706	PA2858	NA	conserved hypothetical protein	2493	831	89.3
PA14_10010	745.121	0.582033	0.124689	4.66787	3.04343e-06	3.29424e-05	PA4165	NA	probable transcriptional regulator	1491	497	53.2
PA14_30890	4.39294	0.580869	0.37121	1.5648	0.11763	0.217922	NA	NA	NA	NA	NA	NA
PA14_56040	687.453	0.580282	0.187232	3.09926	0.00194006	0.00850688	PA4312	NA	conserved hypothetical protein	762	254	29.5
PA14_04070	419.747	0.580215	0.193466	2.99905	0.00270822	0.0112586	PA0312	NA	conserved hypothetical protein	495	165	17.4
PA14_36540	35.0837	0.579503	0.354315	1.63556	0.101932	0.195333	PA2168	NA	hypothetical protein	777	259	28.3
PA14_10220	400.627	0.579308	0.196491	2.94826	0.00319564	0.0128729	PA4154	NA	conserved hypothetical protein	669	223	24.1
PA14_35020	156.045	0.579132	0.178924	3.23675	0.001209	0.0058066	PA2286	NA	hypothetical protein	1545	515	55.1
PA14_31090	28.7868	0.577053	0.326178	1.76914	0.0768713	0.157284	NA	NA	NA	NA	NA	NA
PA14_65920	130.156	0.576663	0.210318	2.74186	0.00610923	0.0217867	PA4985	NA	Uncharacterized protein	1092	364	39.8
PA14_36880	12.4208	0.576443	0.393968	1.46317	0.14342	0.252878	PA2141	NA	hypothetical protein	549	183	19.7
PA14_40730	467.218	0.576292	0.144161	3.99756	6.39991e-05	0.000472316	PA1839	NA	hypothetical protein	1041	347	38.1
PA14_30390	565.395	0.576106	0.189313	3.04314	0.00234121	0.0100325	PA2606	NA	conserved hypothetical protein	360	120	13
PA14_15240	183.786	0.574792	0.211551	2.71704	0.00658683	0.023137	PA3776	NA	probable transcriptional regulator	909	303	32.9
PA14_14270	835.396	0.574789	0.154258	3.72617	0.000194415	0.00123383	PA3846	NA	hypothetical protein	543	181	19.9
PA14_18350	195.803	0.574731	0.17699	3.24724	0.00116529	0.00563836	PA3554	arnA	ArnA	1989	663	74.4
PA14_43150	216.573	0.572985	0.199147	2.8772	0.00401222	0.0155514	PA1652	NA	hypothetical protein	636	212	23.3
PA14_03620	91.1544	0.57298	0.263679	2.17302	0.0297788	0.0758418	PA0278	NA	hypothetical protein	753	251	25.8
PA14_13600	759.62	0.572564	0.145926	3.92367	8.72109e-05	0.000621644	PA3889	opuCC	OpuC ABC transporter, periplasmic substrate-binding protein, OpuCC	936	312	34.7
PA14_31720	679.527	0.572482	0.144569	3.95991	7.49768e-05	0.000545074	PA2540	NA	conserved hypothetical protein	1761	587	65.4
PA14_62190	2371.52	0.572323	0.123842	4.6214	3.81167e-06	4.03854e-05	PA4699	NA	hypothetical protein	780	260	26
PA14_67820	614.878	0.5723	0.154337	3.70812	0.000208802	0.00131231	PA5135	NA	conserved hypothetical protein	774	258	28.1
PA14_40380	2677.42	0.571704	0.181441	3.1509	0.00162766	0.00740362	PA1864	NA	probable transcriptional regulator	651	217	23.9
PA14_21860	563.78	0.571417	0.134787	4.23941	2.24108e-05	0.000194221	PA3259	NA	hypothetical protein	480	160	17.6
PA14_47510	450.762	0.571392	0.135967	4.20243	2.6406e-05	0.000224663	PA1291	NA	hypothetical protein	840	280	31.1
PA14_63110	163.321	0.570489	0.212089	2.68986	0.00714816	0.0247162	PA4773	speD2	SpeD2	483	161	17.3
PA14_38470	987.185	0.570055	0.143141	3.98246	6.82062e-05	0.000501466	PA2013	liuC	putative 3-methylglutaconyl-CoA hydratase	798	266	28.9
PA14_18320	5.15268	0.568928	0.385619	1.47536	0.140115	0.249307	PA3557	arnE	ArnE	348	116	12.5
PA14_37965	197.031	0.567883	0.197063	2.88174	0.00395487	0.0153494	PA2052	cynS	cyanate lyase	471	157	16.8
PA14_56450	254.33	0.567863	0.227869	2.49206	0.0127004	0.0387038	PA4342	NA	probable amidase	1485	495	54
PA14_18720	989.549	0.56765	0.162663	3.48973	0.000483512	0.00268643	PA3526	motY	MotY	966	322	35.1
PA14_38090	433.358	0.567088	0.173038	3.27725	0.00104825	0.00518362	PA2043	NA	hypothetical protein	903	301	34.2
PA14_20970	4939.71	0.566261	0.120932	4.68249	2.83409e-06	3.09631e-05	PA3331	NA	cytochrome P450	1257	419	46.3
PA14_22670	812.53	0.565621	0.166252	3.40219	0.00066848	0.00357154	PA3212	NA	probable ATP-binding component of ABC transporter	795	265	28.4
PA14_47640	128.816	0.56526	0.254651	2.21974	0.0264364	0.0691961	PA1282	NA	probable major facilitator superfamily (MFS) transporter	1506	502	52.6
PA14_12490	4339.5	0.56501	0.127966	4.41532	1.0086e-05	9.61703e-05	PA3970	amn	AMP nucleosidase	1500	500	56.2
PA14_48410	317.164	0.56427	0.182033	3.09983	0.00193632	0.00849685	PA1227	NA	hypothetical protein	849	283	30.9
PA14_10200	8679.48	0.56399	0.108145	5.21515	1.83667e-07	2.64417e-06	PA4156	fvbA	FvbA	2085	695	76.8
PA14_64740	448.005	0.562518	0.165228	3.40448	0.000662893	0.00354817	PA4899	NA	probable aldehyde dehydrogenase	1470	490	52.7
PA14_55740	352.515	0.561069	0.180203	3.11354	0.0018486	0.00818565	PA4289	NA	probable transporter	1206	402	42.2
PA14_49960	315.819	0.560886	0.185338	3.02628	0.00247583	0.010494	PA1114	NA	hypothetical protein	336	112	12.5
PA14_03560	75.7646	0.559323	0.28247	1.98011	0.0476906	0.108295	PA0274	NA	hypothetical protein	771	257	28.5
PA14_61590	1782.3	0.559133	0.0978789	5.71249	1.11333e-08	2.18371e-07	PA4656	NA	conserved hypothetical protein	918	306	33.9
PA14_44210	375.67	0.558995	0.179375	3.11635	0.00183104	0.00813253	PA1567	NA	conserved hypothetical protein	1398	466	50.5
PA14_21710	1021.2	0.558447	0.163889	3.40748	0.00065566	0.00351913	PA3270	NA	hypothetical protein	588	196	21.9
PA14_46300	438.109	0.557918	0.193152	2.8885	0.0038709	0.0150937	PA1402	NA	hypothetical protein	666	222	23.8
PA14_34320	63.0575	0.557704	0.275392	2.02512	0.0428546	0.0995966	PA2346	NA	conserved hypothetical protein	1236	412	44.9
PA14_19940	713.542	0.557024	0.188706	2.9518	0.00315924	0.0127614	PA3414	NA	hypothetical protein	585	195	20.9
PA14_38630	5824.62	0.555554	0.112343	4.94514	7.60883e-07	9.66817e-06	PA2001	atoB	acetyl-CoA acetyltransferase	1182	394	40.4
PA14_66530	103.451	0.555095	0.289712	1.91602	0.055362	0.122497	PA5032	NA	probable transcriptional regulator	1074	358	39.7
PA14_13250	520.863	0.554666	0.148765	3.72847	0.000192644	0.00122525	PA3916	moaE	molybdopterin converting factor, large subunit	453	151	16.7
PA14_64750	76.563	0.554444	0.268882	2.06204	0.0392044	0.0929236	PA4900	NA	probable major facilitator superfamily (MFS) transporter	1341	447	46.8
PA14_29060	400.373	0.553862	0.166778	3.32095	0.000897109	0.00456362	PA2713	NA	conserved hypothetical protein	480	160	17.8
PA14_46700	541.178	0.553626	0.155963	3.54972	0.000385642	0.00220771	PA1360	NA	conserved hypothetical protein	894	298	30.7
PA14_11990	160.653	0.55274	0.204121	2.70791	0.0067709	0.0236982	PA4008	NA	probable hydrolase	1224	408	45
PA14_47750	507.884	0.552227	0.182225	3.03047	0.00244177	0.0103722	PA1274	NA	conserved hypothetical protein	657	219	24
PA14_06170	929.554	0.551855	0.150021	3.67852	0.00023459	0.00145122	PA0471	fiuR	FiuR	972	324	35.4
PA14_05550	11251.7	0.550703	0.0977491	5.63384	1.7624e-08	3.31229e-07	PA0427	oprM	Major intrinsic multiple antibiotic resistance efflux outer membrane protein OprM precursor	1458	486	52.6
PA14_04830	495.732	0.550219	0.210511	2.61373	0.00895587	0.0292442	NA	NA	NA	NA	NA	NA
PA14_43840	6097.5	0.55003	0.126703	4.34111	1.41762e-05	0.000129671	PA1597	NA	hypothetical protein	726	242	25.8
PA14_10180	555.946	0.549678	0.17615	3.12051	0.00180537	0.00807839	PA4158	fepC	ferric enterobactin transport protein FepC	798	266	28.6
PA14_24820	153.758	0.54917	0.212523	2.58405	0.00976473	0.0312568	PA3036	NA	hypothetical protein	933	311	33.9
PA14_23650	722.301	0.548205	0.123322	4.44533	8.77577e-06	8.53484e-05	PA3128	NA	probable short-chain dehydrogenase	747	249	26.2
PA14_56260	546.967	0.54805	0.128313	4.27121	1.94417e-05	0.000172438	PA4331	NA	probable ferredoxin reductase	927	309	33.8
PA14_05750	191.372	0.547975	0.206422	2.65463	0.00793949	0.0267935	PA0440	NA	probable oxidoreductase	1368	456	49
PA14_68680	1962.37	0.547888	0.115138	4.75854	1.94996e-06	2.21873e-05	PA5199	amgS	AmgS	1320	440	48.8
PA14_09980	314.437	0.547524	0.177517	3.08435	0.00204001	0.00888512	PA4167	NA	probable oxidoreductase	819	273	29.5
PA14_64850	47.7233	0.546788	0.315888	1.73096	0.0834598	0.167867	PA4908	NA	hypothetical protein	933	311	32.7
PA14_18260	202.468	0.545323	0.203295	2.68242	0.00730909	0.025082	PA3561	fruK	1-phosphofructokinase	945	315	33.4
PA14_67010	774.684	0.544792	0.171576	3.17522	0.00149725	0.00689089	PA5072	mcpK	McpK	1944	648	69.7
PA14_39420	375.4	0.543615	0.187195	2.90401	0.00368421	0.0144719	PA1942	NA	hypothetical protein	231	77	8.4
PA14_49110	490.929	0.543464	0.134963	4.02675	5.65532e-05	0.000424876	PA1184	NA	probable transcriptional regulator	891	297	32.2
PA14_48020	345.087	0.542999	0.172701	3.14416	0.00166567	0.007553	PA1252	dpkA	DpkA	1005	335	35.7
PA14_27390	149.266	0.542213	0.243022	2.23113	0.0256725	0.0676842	PA2839	NA	conserved hypothetical protein	771	257	28.2
PA14_64360	536.193	0.541535	0.165736	3.26745	0.0010852	0.00533475	PA4866	NA	conserved hypothetical protein	519	173	18.7
PA14_34850	404.67	0.541218	0.153636	3.52274	0.000427118	0.00240975	PA2301	NA	hypothetical protein	543	181	19.3
PA14_14710	3939.51	0.540004	0.124426	4.33997	1.42504e-05	0.000129943	PA3815	iscR	IscR	492	164	17.9
PA14_41490	111.71	0.539341	0.253575	2.12695	0.0334246	0.0823649	PA1785	nasT	NasT	579	193	21.6
PA14_01230	435.295	0.539315	0.142665	3.78028	0.000156651	0.00102533	PA0101	NA	hypothetical protein	1248	416	45.5
PA14_32110	43.092	0.537764	0.343198	1.56692	0.117133	0.217278	PA2516	xylZ	toluate 1,2-dioxygenase electron transfer component	1014	338	36.4
PA14_05250	3193.92	0.537689	0.127661	4.21184	2.53298e-05	0.000216768	PA0401	NA	noncatalytic dihydroorotase-like protein	1272	424	44.1
PA14_64320	531.934	0.53622	0.202273	2.65097	0.00802605	0.0269681	PA4863	NA	hypothetical protein	453	151	16.9
PA14_41070	1169.07	0.535825	0.11502	4.65854	3.18455e-06	3.44061e-05	PA1814	kerV	KerV	762	254	28.4
PA14_25780	1593.23	0.535806	0.0978752	5.47438	4.39054e-08	7.41697e-07	PA2959	NA	conserved hypothetical protein	777	259	28.1
PA14_55300	43.4725	0.535474	0.315899	1.69508	0.0900602	0.177999	PA0697	NA	hypothetical protein	663	221	24.4
PA14_24150	2058.73	0.533904	0.159169	3.35431	0.000795621	0.00414475	PA3093	NA	hypothetical protein	1119	373	40.9
PA14_62240	369.187	0.533128	0.13677	3.898	9.69923e-05	0.000683036	PA4702	NA	hypothetical protein	348	116	12.9
PA14_63320	568.672	0.532785	0.212749	2.50429	0.0122696	0.0376172	PA4791	NA	hypothetical protein	621	207	22.3
PA14_01100	2492.86	0.532731	0.138489	3.84673	0.000119703	0.000813564	PA0090	clpV1	ClpV1	2709	903	98.7
PA14_16690	4283.92	0.532272	0.101878	5.22463	1.74507e-07	2.53729e-06	PA3687	ppc	phosphoenolpyruvate carboxylase	2637	879	97.8
PA14_33380	67.6256	0.532145	0.246453	2.15921	0.0308336	0.0776036	PA2421	NA	hypothetical protein	921	307	33.7
PA14_04970	305.567	0.532059	0.150828	3.52758	0.000419374	0.00237523	PA0380	NA	conserved hypothetical protein	201	67	7.1
PA14_01780	456.681	0.532015	0.177621	2.99523	0.00274241	0.0113603	PA0144	NA	hypothetical protein	627	209	22.4
PA14_65860	229.917	0.530631	0.189032	2.8071	0.00499894	0.0185553	PA4982	NA	probable two-component sensor	2997	999	109.1
PA14_44160	1821.63	0.530223	0.178977	2.96252	0.00305136	0.0123804	PA1572	NA	conserved hypothetical protein	1146	382	40.7
PA14_63480	188.245	0.529653	0.192344	2.75368	0.00589295	0.0211835	PA4804	NA	POTRA-like domain-containing usher, CupB3	1398	466	50.3
PA14_71690	289.208	0.52927	0.173347	3.05324	0.00226381	0.00974374	PA5432	NA	probable acetyltransferase	450	150	17
PA14_55560	346.355	0.529143	0.187291	2.82525	0.00472442	0.0177583	PA0674	vreA	VreA	717	239	25
PA14_07790	1576.14	0.529117	0.137365	3.85192	0.000117197	0.000802124	PA0597	NA	probable nucleotidyl transferase	675	225	24.1
PA14_46750	171.16	0.527562	0.194218	2.71634	0.0066009	0.0231586	PA1356	NA	hypothetical protein	1107	369	41
PA14_38395	126.817	0.5275	0.193175	2.73069	0.00632022	0.022378	PA2019	mexX	Resistance-Nodulation-Cell Division (RND) multidrug efflux membrane fusion protein MexX precursor	1191	397	42.1
PA14_11180	166.123	0.527032	0.180415	2.92122	0.00348659	0.013807	PA4074	NA	probable transcriptional regulator	669	223	24.8
PA14_66490	371.649	0.526758	0.19977	2.63682	0.00836863	0.0278716	PA5029	NA	probable transcriptional regulator	906	302	33.2
PA14_58540	756.63	0.526706	0.219086	2.40411	0.016212	0.0473085	PA4511	NA	conserved hypothetical protein	756	252	27.2
PA14_16800	981.481	0.526237	0.16425	3.20387	0.00135593	0.00635557	PA3677	mexJ	MexJ	1104	368	40.1
PA14_37170	140.374	0.526061	0.224675	2.34143	0.01921	0.0539559	NA	NA	NA	NA	NA	NA
PA14_43440	279.333	0.52555	0.177096	2.96759	0.0030014	0.0122252	PA1629	NA	probable enoyl-CoA hydratase/isomerase	786	262	27.9
PA14_07140	989.743	0.525142	0.111547	4.7078	2.50406e-06	2.76677e-05	PA0549	NA	hypothetical protein	1065	355	41.1
PA14_27420	53.176	0.52467	0.273106	1.92112	0.0547161	0.121557	PA2836	NA	probable secretion protein	1065	355	38.2
PA14_04850	267.104	0.524249	0.182382	2.87446	0.00404717	0.0156453	PA0369	NA	Uncharacterized protein	291	291	10.6
PA14_13660	37.6788	0.524036	0.306241	1.71119	0.0870462	0.17341	PA3885	tpbA	protein tyrosine phosphatase TpbA	657	219	24
PA14_23690	1445.59	0.522751	0.160814	3.25066	0.00115139	0.00558496	PA3125	NA	hypothetical protein	1329	443	46.9
PA14_00925	716.998	0.522732	0.162422	3.21836	0.00128924	0.00610169	PA0078	tssL1	TssL1	1350	450	49
PA14_70550	1742.38	0.522553	0.167797	3.11421	0.00184441	0.00817329	PA5343	NA	hypothetical protein	852	284	30.8
PA14_67520	926.399	0.522389	0.148029	3.52896	0.000417193	0.00236747	PA5113	NA	hypothetical protein	1395	465	50.1
PA14_58330	6141.6	0.522245	0.200692	2.60222	0.00926216	0.0300763	PA4495	NA	hypothetical protein	711	237	24.9
PA14_05450	642.768	0.522112	0.156137	3.34393	0.000826004	0.00426919	PA0419	NA	conserved hypothetical protein	723	241	26.5
PA14_51080	155.459	0.522039	0.189915	2.7488	0.00598137	0.0214617	PA1024	NA	NADH:quinone reductase	987	329	34.8
PA14_01040	640.935	0.521309	0.127066	4.10267	4.08418e-05	0.00032216	PA0086	tagJ1	TagJ1	846	282	30.4
PA14_14480	295.184	0.521301	0.152933	3.40869	0.000652751	0.00350674	PA3830	NA	probable transcriptional regulator	813	271	29.9
PA14_32200	176.886	0.52097	0.182628	2.85263	0.00433587	0.0165858	PA2510	catR	transcriptional regulator CatR	873	291	32.1
PA14_52310	511.605	0.51981	0.143885	3.61269	0.000303034	0.00179821	PA0923	dinB	DNA Polymerase IV, DinB	1050	350	38.9
PA14_13850	133.296	0.51975	0.234148	2.21975	0.0264361	0.0691961	PA3870	moaA1	molybdopterin biosynthetic protein A1	990	330	36.6
PA14_65795	206.106	0.519571	0.206023	2.52191	0.011672	0.0361265	PA4977	aruI	2-ketoarginine decarboxylase, AruI	1680	560	59.4
PA14_40620	183.223	0.519151	0.220983	2.34928	0.0188097	0.0530099	PA1848	NA	probable major facilitator superfamily (MFS) transporter	1170	390	40.8
PA14_46490	390.487	0.518858	0.145798	3.55874	0.000372632	0.0021494	PA1373	fabF2	3-oxoacyl-acyl carrier protein synthase II	1269	423	43.5
PA14_67940	22.2689	0.5186	0.375918	1.37956	0.167723	0.284734	PA5144	NA	hypothetical protein	399	133	14
PA14_53800	219.832	0.517092	0.174293	2.9668	0.00300913	0.0122481	PA0809	NA	probable transporter	1317	439	46.4
PA14_13580	1004.32	0.516867	0.103677	4.98537	6.18423e-07	8.03262e-06	PA3891	opuCA	OpuC ABC transporter, ATP-binding protein, OpuCA	1164	388	43.3
PA14_52670	1583.12	0.516851	0.134173	3.85212	0.0001171	0.000802124	PA0898	aruD	N-Succinylglutamate 5-semialdehyde dehydrogenase	1467	489	51.5
PA14_12860	1054.59	0.516835	0.144385	3.57957	0.000344163	0.00200562	PA3943	NA	conserved hypothetical protein	1596	532	58.8
PA14_07970	106.026	0.516794	0.270967	1.90722	0.0564919	0.124227	PA0612	ptrB	repressor, PtrB	201	67	7.3
PA14_38550	4891.48	0.516406	0.135984	3.79755	0.000146131	0.000964034	PA2007	maiA	maleylacetoacetate isomerase	639	213	23.7
PA14_07210	1196.32	0.516174	0.116459	4.43224	9.32586e-06	8.98018e-05	PA0554	NA	hypothetical protein	342	114	12.5
PA14_16740	430.564	0.515119	0.162574	3.16852	0.00153217	0.00704052	PA3682	NA	hypothetical protein	825	275	29.1
PA14_57030	4386.81	0.51442	0.113173	4.54543	5.48233e-06	5.64159e-05	PA4387	NA	conserved hypothetical protein	468	156	17.2
PA14_04670	1806.93	0.514302	0.168431	3.05349	0.00226193	0.00974279	PA0357	mutM	formamidopyrimidine-DNA glycosylase	813	271	30
PA14_64440	3054.59	0.514212	0.12442	4.13288	3.5824e-05	0.000288021	PA4872	NA	hypothetical protein	864	288	31.3
PA14_19520	28.9789	0.514138	0.34235	1.50179	0.133151	0.240059	PA3447	NA	probable ATP-binding component of ABC transporter	750	250	27.1
PA14_61090	1004.39	0.513301	0.132525	3.87323	0.000107404	0.000745579	PA4617	NA	conserved hypothetical protein	1125	375	40.5
PA14_12740	2699.85	0.513234	0.185939	2.76023	0.00577614	0.0208405	PA3952	NA	hypothetical protein	576	192	19.8
PA14_67650	547.25	0.513016	0.138737	3.69776	0.000217514	0.00135975	PA5123	NA	hypothetical protein	573	191	20.3
PA14_10470	636.946	0.512987	0.198727	2.58137	0.00984101	0.0314321	PA4136	NA	probable major facilitator superfamily (MFS) transporter	1209	403	41.8
PA14_69640	946.85	0.512331	0.107295	4.77496	1.79741e-06	2.08102e-05	PA5275	NA	conserved hypothetical protein	336	112	12.3
PA14_18200	361.87	0.512167	0.166556	3.07505	0.00210467	0.0091531	PA3565	NA	probable transcriptional regulator	921	307	34.3
PA14_45440	196.103	0.512127	0.202648	2.52718	0.0114982	0.0357676	PA1469	NA	hypothetical protein	723	241	25.7
PA14_68440	1964.72	0.512015	0.179458	2.85312	0.0043292	0.016582	PA5181	NA	probable oxidoreductase	2322	774	85.3
PA14_32720	467.273	0.511629	0.193003	2.65088	0.00802813	0.0269681	PA2467	foxR	Anti-sigma factor FoxR	987	329	36.4
PA14_06980	2731.64	0.511545	0.12439	4.11243	3.91512e-05	0.000311345	PA0536	NA	hypothetical protein	1026	342	35.6
PA14_29730	944.561	0.510943	0.155747	3.28059	0.00103591	0.0051487	PA2657	bqsR	two-component response regulator BqsR	672	224	24.7
PA14_71060	98.9591	0.510179	0.234847	2.17239	0.0298261	0.0759292	PA5379	sdaB	L-serine dehydratase	1377	459	49.2
PA14_68450	507.766	0.509958	0.252169	2.02228	0.043147	0.100196	PA5182	NA	hypothetical protein	414	138	14.1
PA14_27410	85.3933	0.509868	0.291241	1.75067	0.0800023	0.162309	PA2837	NA	probable outer membrane protein precursor	1440	480	52
PA14_37640	127.095	0.508682	0.213957	2.3775	0.0174304	0.0500152	PA2078	NA	(7S,10S)-hydroperoxide diol synthase	1875	625	67.3
PA14_54740	156.616	0.508542	0.195466	2.60168	0.00927676	0.030107	PA0737	NA	hypothetical protein	456	152	18.8
PA14_11090	29.3523	0.508526	0.341755	1.48799	0.136755	0.244444	PA4083	cupB4	chaperone CupB4	741	247	26.4
PA14_45430	343.403	0.508282	0.221957	2.29	0.0220214	0.0597827	PA1470	NA	probable short-chain dehydrogenase	738	246	25.4
PA14_00510	3642	0.508207	0.122581	4.1459	3.38476e-05	0.000276698	PA0041	NA	probable hemagglutinin	10608	3536	361.6
PA14_00460	527.639	0.508061	0.15902	3.19495	0.00139856	0.00652399	PA0037	trpI	transcriptional regulator TrpI	888	296	32.3
PA14_19510	19.982	0.507847	0.369783	1.37337	0.169639	0.287653	PA3448	NA	probable permease of ABC transporter	825	275	29.9
PA14_68460	756.578	0.507676	0.162875	3.11697	0.00182718	0.00812158	PA5183	NA	hypothetical protein	408	136	12.2
PA14_56170	1283.87	0.506752	0.127634	3.97036	7.17628e-05	0.000524317	PA4323	NA	hypothetical protein	1332	444	50.4
PA14_40930	421.909	0.50653	0.206257	2.45582	0.0140564	0.0420469	PA1825	NA	hypothetical protein	645	215	23.9
PA14_65810	132.271	0.506095	0.190017	2.66341	0.00773522	0.0262253	PA4978	NA	hypothetical protein	2091	697	72.6
PA14_12630	1612.78	0.505708	0.142914	3.53856	0.000402323	0.00229422	PA3961	NA	probable ATP-dependent helicase	2517	839	91.8
PA14_54690	203.835	0.505577	0.193735	2.60964	0.00906385	0.0295472	PA0741	NA	conserved hypothetical protein	642	214	22.7
PA14_18180	599.751	0.505505	0.138262	3.65614	0.000256038	0.0015589	PA3566	NA	conserved hypothetical protein	294	98	11.2
PA14_68530	405.639	0.50544	0.171775	2.94246	0.00325615	0.0130235	PA5188	NA	probable 3-hydroxyacyl-CoA dehydrogenase	1236	412	44.8
PA14_11030	80.0019	0.505246	0.252221	2.00319	0.0451569	0.103766	PA4088	NA	glutamate-1-semialdehyde aminomutase	1386	462	51
PA14_13810	140.526	0.505093	0.232164	2.17559	0.0295862	0.0754499	PA3873	narJ	respiratory nitrate reductase delta chain	741	247	27.3
PA14_32500	544.671	0.503989	0.1326	3.80083	0.000144211	0.000956769	PA2484	NA	conserved hypothetical protein	615	205	21.9
PA14_38910	15.1635	0.503581	0.378268	1.33128	0.183097	0.304641	PA1979	eraS	sensor kinase, EraS	651	217	23.8
PA14_00400	718.023	0.503105	0.127436	3.94789	7.88422e-05	0.000568929	PA0032	NA	probable transcriptional regulator	915	305	33.8
PA14_07240	1066.93	0.503083	0.11317	4.44538	8.7736e-06	8.53484e-05	PA0556	NA	hypothetical protein	483	161	17.6
PA14_63150	260.751	0.503017	0.167866	2.99654	0.00273065	0.0113276	PA4776	pmrA	PmrA: two-component regulator system response regulator PmrA	666	222	24.4
PA14_64010	1669.06	0.502914	0.120224	4.18315	2.87497e-05	0.000241787	PA4841	NA	conserved hypothetical protein	537	179	19.7
PA14_17930	4033.43	0.502648	0.147899	3.3986	0.000677324	0.00361549	PA3584	glpD	glycerol-3-phosphate dehydrogenase	1539	513	57.1
PA14_38020	92.4203	0.502629	0.23873	2.10543	0.0352541	0.0857513	PA2048	NA	hypothetical protein	408	136	15
PA14_68430	333.239	0.502623	0.16291	3.08528	0.00203357	0.00887032	PA5180	NA	conserved hypothetical protein	840	280	30.2
PA14_46020	211.012	0.502523	0.160193	3.13699	0.00170694	0.0076924	PA1424	NA	hypothetical protein	612	204	22.2
PA14_08190	68.879	0.500819	0.270081	1.85433	0.0636918	0.136116	PA0631	NA	hypothetical protein	258	86	9.2
PA14_50030	345.626	0.499971	0.133555	3.74357	0.000181421	0.001164	PA1110	NA	hypothetical protein	711	237	26.8
PA14_31130	54.1707	0.499918	0.289641	1.72599	0.0843496	0.169312	NA	NA	NA	NA	NA	NA
PA14_43900	12859.1	0.499781	0.126018	3.96594	7.31082e-05	0.000532815	PA1592	NA	hypothetical protein	237	79	7.8
PA14_46740	604.491	0.499729	0.167626	2.98121	0.00287115	0.0118099	PA1357	NA	conserved hypothetical protein	477	159	16.8
PA14_66520	76.0549	0.499277	0.234284	2.13108	0.0330829	0.0817976	PA5031	NA	probable short chain dehydrogenase	930	310	34
PA14_36280	137.69	0.49866	0.201367	2.47637	0.0132724	0.040071	PA2198	NA	hypothetical protein	345	115	12.9
PA14_18050	976.59	0.498376	0.168175	2.96344	0.00304217	0.0123592	PA3576	NA	hypothetical protein	423	141	14.3
PA14_34580	33.6689	0.49789	0.365077	1.36379	0.172633	0.29163	PA2324	NA	hypothetical protein	1260	420	45.8
PA14_58530	369.508	0.497887	0.206734	2.40835	0.0160247	0.0469496	PA4510	NA	conserved hypothetical protein	678	226	24.3
PA14_18640	338.934	0.497822	0.155259	3.20639	0.00134413	0.00631544	PA3534	NA	probable oxidoreductase	2109	703	76.8
PA14_47950	66.7184	0.497391	0.302598	1.64373	0.100232	0.193017	PA1257	lhpN	amino acid ABC transporter membrane protein, LhpN	645	215	23.4
PA14_32290	756.92	0.49736	0.19309	2.57579	0.0100012	0.0318219	PA2503	NA	hypothetical protein	1254	418	45.9
PA14_26620	317.026	0.496708	0.17566	2.82766	0.0046889	0.0176703	PA2894	NA	hypothetical protein	423	141	15.3
PA14_24420	642.095	0.496591	0.135434	3.66665	0.000245744	0.00151197	PA3071	NA	hypothetical protein	939	313	35.7
PA14_24230	890.465	0.495498	0.15337	3.23074	0.00123469	0.00591538	PA3087	NA	hypothetical protein	981	327	37.2
PA14_04060	125.905	0.495069	0.200519	2.46893	0.0135518	0.0407595	PA0311	NA	hypothetical protein	555	185	19
PA14_11700	652.792	0.494099	0.148895	3.31844	0.00090523	0.00459294	PA4030	NA	conserved hypothetical protein	831	277	31.4
PA14_31510	1054.1	0.493997	0.113423	4.35537	1.32843e-05	0.000123053	PA2554	NA	probable short-chain dehydrogenase	768	256	26.4
PA14_53300	4693.11	0.493878	0.200036	2.46895	0.013551	0.0407595	PA0848	ahpB	alkyl hydroperoxide reductase , AhpB	600	200	21.8
PA14_25990	906.26	0.493625	0.16755	2.94614	0.00321768	0.0129349	PA2942	NA	probable magnesium chelatase	1017	339	36.5
PA14_02070	157.913	0.493615	0.184193	2.67987	0.00736506	0.0252486	PA0166	NA	probable transporter	1407	469	48.7
PA14_39530	156.463	0.492899	0.227681	2.16486	0.0303983	0.0769502	PA1932	NA	probable hydroxylase molybdopterin-containing subunit	990	330	35.6
PA14_64840	1303.77	0.492527	0.116725	4.21955	2.44785e-05	0.000210098	PA4907	NA	probable short-chain dehydrogenase	762	254	27.4
PA14_31920	737.696	0.492329	0.152669	3.22481	0.00126056	0.00599511	PA2525	opmB	OpmB	1497	499	53.9
PA14_72130	620.508	0.492071	0.129639	3.7957	0.000147225	0.000970159	PA5465	NA	hypothetical protein	420	140	15.3
PA14_27110	101.454	0.491723	0.231924	2.12019	0.03399	0.0834054	PA2861	ligT	2'-5' RNA ligase	549	183	20.4
PA14_34820	1099.75	0.49162	0.129643	3.7921	0.000149379	0.000981032	PA2304	ambC	AmbC	1089	363	40.7
PA14_06010	4227.69	0.491033	0.136965	3.58511	0.000336934	0.00197063	PA0460	NA	hypothetical protein	579	193	18.7
PA14_02100	566.473	0.490765	0.151919	3.23045	0.00123596	0.00591659	PA0168	NA	conserved hypothetical protein	591	197	20.9
PA14_10270	64.9566	0.489923	0.268944	1.82165	0.0685074	0.143883	PA4149	NA	conserved hypothetical protein	1041	347	36.4
PA14_19860	832.774	0.489222	0.179525	2.72509	0.00642839	0.0226896	PA3419	NA	hypothetical protein	813	271	29.9
PA14_19670	773.258	0.489212	0.130138	3.75917	0.000170477	0.00110593	PA3433	NA	probable transcriptional regulator	894	298	32.9
PA14_02450	1580.49	0.489046	0.130528	3.74666	0.000179203	0.0011523	PA0195	pntAA	putative NAD(P) transhydrogenase, subunit alpha part 1	1117	372	38.6
PA14_54460	343.947	0.488859	0.211406	2.31242	0.0207548	0.0571893	NA	NA	NA	NA	NA	NA
PA14_45970	6614.43	0.488658	0.126765	3.85484	0.000115804	0.000794455	PA1429	NA	probable cation-transporting P-type ATPase	2709	903	97
PA14_64290	34.6145	0.487977	0.351756	1.38726	0.165362	0.281641	PA4860	NA	probable permease of ABC transporter	1080	360	38.9
PA14_32060	116.423	0.487546	0.234302	2.08084	0.0374482	0.0898174	PA2519	xylS	transcriptional regulator XylS	957	319	36.1
PA14_69440	967.439	0.486894	0.110698	4.39841	1.09045e-05	0.000102636	PA5259	hemD	uroporphyrinogen-III synthetase	756	252	27.2
PA14_32530	1109.97	0.486724	0.217817	2.23455	0.0254468	0.0672292	PA2482	NA	probable cytochrome c	654	218	22.5
PA14_28510	55.4887	0.486607	0.300593	1.61882	0.105485	0.200572	PA2752	NA	conserved hypothetical protein	444	148	16.5
PA14_18160	1458.95	0.486269	0.108925	4.46425	8.03489e-06	7.9331e-05	PA3567	NA	probable oxidoreductase	1014	338	36.7
PA14_43830	1766.54	0.486116	0.174542	2.78509	0.00535131	0.0196349	PA1598	NA	conserved hypothetical protein	822	274	29.8
PA14_20620	68.9259	0.486031	0.274193	1.77259	0.0762965	0.156475	PA3360	NA	probable secretion protein	1059	353	38.4
PA14_46260	229.971	0.485649	0.183866	2.64132	0.00825848	0.0275518	PA1406	NA	hypothetical protein	759	253	28.7
PA14_34510	332.651	0.482731	0.139849	3.45179	0.000556871	0.00303913	PA2328	NA	hypothetical protein	1200	400	43.7
PA14_04650	1053.2	0.48252	0.159247	3.03001	0.00244544	0.0103802	PA0355	pfpI	protease PfpI	540	180	19.2
PA14_05850	471.646	0.482239	0.128532	3.7519	0.000175501	0.00112974	PA0448	gcdR	transcriptional regulator, GcdR	909	303	34
PA14_34300	48.1286	0.48215	0.268563	1.7953	0.0726066	0.150598	PA2347	NA	hypothetical protein	1218	406	43.9
PA14_19710	154.583	0.48209	0.187042	2.57744	0.00995342	0.0317045	PA3429	NA	probable epoxide hydrolase	897	299	33.8
PA14_13420	1680.19	0.481949	0.116363	4.14176	3.44658e-05	0.000280685	PA3902	NA	hypothetical protein	462	154	16.9
PA14_56110	441.323	0.481497	0.132983	3.62074	0.000293757	0.00175205	PA4319	NA	conserved hypothetical protein	981	327	36.4
PA14_35320	130.795	0.480923	0.209094	2.30003	0.0214466	0.0585772	PA2263	NA	probable 2-hydroxyacid dehydrogenase	987	329	35.6
PA14_26485	977.001	0.480858	0.175542	2.73927	0.00615759	0.0219324	PA2906	NA	probable oxidoreductase	1461	487	51.7
PA14_13650	675.201	0.480841	0.113435	4.23889	2.24625e-05	0.000194221	PA3886	NA	hypothetical protein	900	300	32.3
PA14_43510	972.974	0.480806	0.141221	3.40463	0.000662531	0.00354817	PA1625	NA	conserved hypothetical protein	1068	356	38.6
PA14_26880	406.907	0.480402	0.14925	3.21877	0.00128743	0.00609809	PA2877	NA	probable transcriptional regulator	894	298	33.7
PA14_24620	1149.86	0.479965	0.174254	2.7544	0.00587998	0.0211498	PA3052	NA	hypothetical protein	981	327	36.4
PA14_28040	175.411	0.479622	0.194191	2.46984	0.0135173	0.0407051	PA2789	NA	hypothetical protein	1080	360	40.1
PA14_47650	268.707	0.47921	0.149255	3.21069	0.00132416	0.00623668	PA1281	cobV	cobalamin (5'-phosphate) synthase	738	246	25.6
PA14_30490	144.355	0.479193	0.198386	2.41546	0.0157155	0.0463038	PA2598	NA	hypothetical protein	1083	361	39.3
PA14_38530	11397.2	0.479118	0.12185	3.93205	8.42257e-05	0.000603308	PA2008	fahA	fumarylacetoacetase	1299	433	46.3
PA14_38200	1080.67	0.478823	0.132092	3.62493	0.000289042	0.00172569	PA2035	NA	probable decarboxylase	1659	553	59.2
PA14_19390	411.936	0.478655	0.180325	2.6544	0.00794487	0.0267962	PA3457	NA	hypothetical protein	753	251	25.3
PA14_35230	271.59	0.478383	0.16833	2.84193	0.00448411	0.0170636	PA2269	NA	conserved hypothetical protein	1206	402	41.8
PA14_40350	364.037	0.477974	0.205576	2.32505	0.0200695	0.0557539	PA1866	NA	hypothetical protein	2277	759	85.5
PA14_27800	594.599	0.477922	0.146334	3.26597	0.00109091	0.00535379	PA2810	copS	two-component sensor, CopS	1332	444	49.2
PA14_49640	436.947	0.47785	0.169623	2.81713	0.00484548	0.0181202	PA1141	NA	probable transcriptional regulator	903	301	32.7
PA14_16380	1130.1	0.476607	0.114784	4.15219	3.29304e-05	0.000269956	PA3711	NA	probable transcriptional regulator	906	302	34.1
PA14_09460	9106.88	0.476463	0.197539	2.41199	0.0158656	0.0465922	PA4212	phzC1	phenazine biosynthesis protein PhzC	1218	406	44.3
PA14_22600	137.405	0.476267	0.218719	2.17753	0.0294408	0.0752103	NA	NA	NA	NA	NA	NA
PA14_67830	1688.07	0.475475	0.106143	4.47958	7.47899e-06	7.49823e-05	PA5136	NA	hypothetical protein	1482	494	54.3
PA14_32650	28.5247	0.473867	0.324945	1.4583	0.144758	0.25447	PA2473	NA	maleylpyruvate isomerase	645	215	23.9
PA14_40420	2043.86	0.473119	0.108227	4.37152	1.23383e-05	0.000114836	PA1861	modC	molybdenum transport protein ModC	1086	362	39.8
PA14_07800	1310.46	0.472823	0.118696	3.98347	6.79154e-05	0.000499957	PA0598	NA	hypothetical protein	759	253	28
PA14_48330	137.554	0.472615	0.191504	2.4679	0.0135907	0.0408209	PA1233	NA	hypothetical protein	258	86	9.4
PA14_29150	992.726	0.472588	0.144788	3.264	0.00109852	0.00537761	PA2706	NA	hypothetical protein	396	132	14.2
PA14_60690	68.1428	0.472346	0.250757	1.88368	0.0596085	0.129329	PA4586	NA	hypothetical protein	378	126	14.2
PA14_25440	1324.19	0.471983	0.175501	2.68935	0.00715903	0.0247162	PA2987	lolD	lipoprotein localization protein LolD	684	228	24.6
PA14_67250	691.668	0.471691	0.15154	3.11266	0.00185411	0.00819762	PA5092	hutI	imidazolone-5-propionate hydrolase HutI	1209	403	43.4
PA14_18930	395.851	0.471641	0.127338	3.70384	0.000212362	0.00133141	PA3490	NA	probable ferredoxin	567	189	20
PA14_26450	133.648	0.471303	0.209838	2.24603	0.0247019	0.0658943	PA2910	NA	conserved hypothetical protein	570	190	19.7
PA14_31530	2914.66	0.47125	0.115486	4.08058	4.49244e-05	0.000349179	PA2553	NA	probable acyl-CoA thiolase	1191	397	41.4
PA14_09730	91.9878	0.470799	0.245982	1.91396	0.0556258	0.122778	PA4188	NA	conserved hypothetical protein	912	304	32.2
PA14_09500	2532.83	0.470767	0.184982	2.54493	0.0109299	0.0343099	PA4208	opmD	probable outer membrane protein precursor	1464	488	53
PA14_48030	904.893	0.470593	0.175826	2.67647	0.00744031	0.0254171	PA1251	NA	probable chemotaxis transducer	1626	542	58.5
PA14_24810	190.078	0.470135	0.220905	2.12823	0.0333183	0.0822058	PA3037	NA	hypothetical protein	867	289	32.1
PA14_65580	167.651	0.469967	0.185339	2.53571	0.0112219	0.0349451	PA4962	NA	conserved hypothetical protein	537	179	19.2
PA14_56620	538.639	0.469948	0.248581	1.89053	0.0586874	0.1279	PA4354	NA	conserved hypothetical protein	303	101	11.6
PA14_17880	29.2612	0.469687	0.312897	1.50109	0.133332	0.24031	PA3589	NA	probable acyl-CoA thiolase	1206	402	42.1
PA14_02870	628.992	0.469632	0.120982	3.88182	0.000103677	0.000724134	PA0233	NA	probable transcriptional regulator	942	314	34.5
PA14_61870	1145.67	0.469531	0.146569	3.20349	0.00135772	0.00635888	PA4677	NA	hypothetical protein	1239	413	46.9
PA14_18300	151.746	0.469435	0.210698	2.228	0.0258805	0.068079	PA3559	NA	probable nucleotide sugar dehydrogenase	1395	465	51.8
PA14_49730	202.391	0.469316	0.181729	2.58251	0.0098085	0.0313454	PA1133	NA	hypothetical protein	351	117	13.5
PA14_18010	1168.35	0.469204	0.106789	4.39374	1.11415e-05	0.000104526	PA3579	NA	probable carbohydrate kinase	1485	495	54.2
PA14_11370	535.875	0.468481	0.18889	2.48018	0.0131317	0.0397692	PA4058	NA	hypothetical protein	471	471	16.9
PA14_38820	649.157	0.468163	0.122668	3.8165	0.000135356	0.00090521	PA1986	pqqB	pyrroloquinoline quinone biosynthesis protein B	915	305	33
PA14_42140	314.606	0.46732	0.171771	2.72059	0.00651648	0.0229504	PA1732	NA	conserved hypothetical protein	801	267	30.1
PA14_63280	1824.41	0.46704	0.167277	2.79202	0.00523807	0.0192799	PA4787	NA	probable transcriptional regulator	1002	334	37.3
PA14_17280	901.645	0.466819	0.176639	2.64278	0.00822278	0.0274705	PA3638	NA	conserved hypothetical protein	1329	443	48.7
PA14_19770	126.991	0.466818	0.255162	1.82949	0.0673256	0.142167	PA3424	NA	hypothetical protein	1407	469	52.2
PA14_08130	484.183	0.466781	0.156949	2.97409	0.00293858	0.0120112	PA0626	NA	hypothetical protein	873	291	31.3
PA14_04860	1190.42	0.466243	0.15505	3.00705	0.00263797	0.0110173	PA0370	NA	conserved hypothetical protein	597	199	21.7
PA14_04950	433.883	0.466225	0.140762	3.31215	0.000925827	0.00468119	PA0378	NA	probable transglycosylase	732	244	27.8
PA14_17650	315.446	0.465534	0.162984	2.85631	0.00428595	0.0164271	PA3606	NA	conserved hypothetical protein	717	239	26.9
PA14_37830	234.242	0.465533	0.205822	2.26182	0.0237086	0.063655	PA2062	NA	probable pyridoxal-phosphate dependent enzyme	1182	394	41.5
PA14_21240	408.011	0.463878	0.222428	2.08552	0.0370218	0.0890136	PA3307	NA	hypothetical protein	309	103	11.1
PA14_23670	1030.46	0.463724	0.127033	3.65041	0.000261822	0.00158915	PA3127	NA	hypothetical protein	804	268	29.4
PA14_69720	597.5	0.462723	0.152533	3.03359	0.00241663	0.0102953	PA5281	NA	probable hydrolase	699	233	25.9
PA14_61680	1403.25	0.462609	0.135397	3.41668	0.000633888	0.00342112	PA4664	prmC	S-adenosylmethionine-dependent methyltransferase, PrmC	831	277	30.5
PA14_66720	1280.81	0.462555	0.109916	4.20825	2.57356e-05	0.000219919	PA5050	priA	primosomal protein N'	2220	740	82.1
PA14_28560	378.317	0.462538	0.185144	2.49826	0.0124806	0.0381334	PA2750	NA	hypothetical protein	519	173	18.7
PA14_46810	180.377	0.461755	0.191323	2.41348	0.0158011	0.0464808	PA1351	NA	probable sigma-70 factor, ECF subfamily	1224	408	45.6
PA14_39230	17.2938	0.461628	0.366337	1.26012	0.207626	0.335162	PA1955	fapB	FapB	570	190	19.1
PA14_12140	594.402	0.460908	0.137861	3.34328	0.000827952	0.00427507	PA3995	NA	probable transcriptional regulator	894	298	32.5
PA14_05810	533.905	0.45969	0.163136	2.81783	0.00483498	0.0180925	PA0444	NA	N-carbamoyl-beta-alanine amidohydrolase	1284	428	45.3
PA14_24910	2486.29	0.459499	0.116384	3.94814	7.87596e-05	0.000568929	PA3028	moeA2	molybdenum cofactor biosynthesis protein A2	1218	406	43.4
PA14_48750	364.288	0.458794	0.216933	2.11491	0.0344374	0.0842555	PA1203	NA	hypothetical protein	408	136	14.7
PA14_70530	403.334	0.458204	0.175017	2.61805	0.0088433	0.0290225	PA5342	NA	probable transcriptional regulator	801	267	29.6
PA14_24740	1131.36	0.458069	0.125592	3.64728	0.000265033	0.0016053	PA3042	NA	hypothetical protein	324	108	11.7
PA14_54230	409.208	0.457824	0.153414	2.98423	0.00284291	0.0117185	PA0777	NA	hypothetical protein	753	251	27.9
PA14_61210	644.635	0.456605	0.136809	3.33755	0.000845206	0.00435263	PA4626	hprA	glycerate dehydrogenase	972	324	34.3
PA14_10070	117.697	0.45603	0.242096	1.88368	0.0596085	0.129329	NA	NA	NA	NA	NA	NA
PA14_56730	618.468	0.455852	0.169178	2.69451	0.00704917	0.024409	PA4362	NA	hypothetical protein	1059	353	37.8
PA14_22700	100.811	0.455846	0.254008	1.79461	0.0727156	0.150686	PA3209	NA	conserved hypothetical protein	372	124	13
PA14_29070	355.098	0.45492	0.165331	2.75157	0.00593101	0.0213071	PA2712	NA	hypothetical protein	864	288	30.6
PA14_02300	321.846	0.454814	0.145835	3.1187	0.00181653	0.00809268	PA0182	NA	probable short-chain dehydrogenase	753	251	25.2
PA14_19640	848.245	0.453948	0.154819	2.93213	0.00336647	0.013404	PA3437	folM	dihydromonapterin reductase, FolM	705	235	25.4
PA14_37260	47.9209	0.453622	0.285391	1.58947	0.111954	0.209868	PA2113	opdO	pyroglutamate porin OpdO	1230	410	44.3
PA14_14780	5956.45	0.453538	0.122905	3.69016	0.000224113	0.00139653	PA3810	hscA	heat shock protein HscA	1860	620	66.4
PA14_71090	250.586	0.452269	0.192511	2.34931	0.0188083	0.0530099	PA5382	NA	probable transcriptional regulator	894	298	32.3
PA14_11580	404.012	0.4522	0.153301	2.94975	0.00318032	0.01282	PA4041	NA	hypothetical protein	1170	390	42.1
PA14_32690	147.886	0.452141	0.19866	2.27596	0.0228487	0.061829	PA2470	gtdA	gentisate 1,2-dioxygenase	1062	354	39.3
PA14_02490	77.0149	0.451064	0.267046	1.68909	0.0912024	0.179698	PA0197	tonB2	TonB2	813	271	28.8
PA14_47660	379.044	0.450986	0.147278	3.06214	0.00219758	0.0094936	PA1280	NA	hypothetical protein	585	195	21.6
PA14_12010	2566.17	0.450813	0.110056	4.09622	4.19945e-05	0.000329474	PA4007	proA	gamma-glutamyl phosphate reductase	1266	422	45
PA14_12020	890.856	0.450518	0.153616	2.93275	0.00335976	0.0133864	PA4006	nadD1	nicotinate mononucleotide adenylyltransferase NadD1	645	215	23.8
PA14_15230	926.128	0.450057	0.12193	3.69111	0.000223279	0.00139281	PA3777	xseA	exodeoxyribonuclease VII large subunit	1380	460	51.2
PA14_15100	1378.71	0.450007	0.144246	3.11972	0.00181024	0.00807892	PA3787	NA	conserved hypothetical protein	849	283	30.8
PA14_28920	1293.78	0.449917	0.113609	3.96024	7.48759e-05	0.000545018	PA2725	NA	probable chaperone	1884	628	68.8
PA14_47890	1539.64	0.449805	0.131871	3.41096	0.000647356	0.00348416	PA1263	NA	hypothetical protein	945	315	36.1
PA14_40210	187.216	0.448749	0.237458	1.88981	0.0587837	0.128014	PA1879	NA	hypothetical protein	555	185	20.5
PA14_57410	4133.39	0.448749	0.112336	3.99471	6.47748e-05	0.000477438	PA4417	murE	UDP-N-acetylmuramoylalanyl-D-glutamate-2, 6-diaminopimelate ligase	1464	488	51.3
PA14_68190	2571.67	0.448343	0.108958	4.11483	3.87473e-05	0.000308974	PA5162	rmlD	dTDP-4-dehydrorhamnose reductase	909	303	33.1
PA14_48310	312.17	0.448298	0.203715	2.20062	0.0277632	0.071899	PA1235	NA	probable transcriptional regulator	783	261	28.7
PA14_25970	4644.13	0.447741	0.105314	4.25148	2.12367e-05	0.000186379	PA2944	cobN	cobalamin biosynthetic protein CobN	3747	1249	138.5
PA14_00190	1681.81	0.447336	0.140675	3.17993	0.00147313	0.00680668	PA0018	fmt	methionyl-tRNA formyltransferase	945	315	33
PA14_55690	2845.28	0.447169	0.094739	4.72001	2.3583e-06	2.61561e-05	PA4285	recC	exodeoxyribonuclease V gamma chain	3516	1172	132.6
PA14_67260	419.464	0.446552	0.160213	2.78723	0.0053161	0.0195303	PA5093	NA	probable histidine/phenylalanine ammonia-lyase	1533	511	53.5
PA14_29750	107.097	0.446425	0.209891	2.12694	0.0334251	0.0823649	PA2655	NA	hypothetical protein	309	103	11.3
PA14_18910	583.54	0.445902	0.225022	1.98159	0.0475248	0.108044	PA3492	NA	conserved hypothetical protein	1035	345	36.9
PA14_68500	331.548	0.445627	0.158086	2.81889	0.00481906	0.018056	PA5186	NA	probable iron-containing alcohol dehydrogenase	1164	388	40.4
PA14_60780	239.569	0.444212	0.150373	2.95407	0.00313611	0.0126943	PA4593	NA	probable permease of ABC transporter	1194	398	41.5
PA14_69710	675.017	0.443906	0.142007	3.12595	0.00177233	0.00794151	PA5280	sss	site-specific recombinase Sss	912	304	33.9
PA14_71080	169.828	0.443354	0.230166	1.92624	0.0540743	0.120451	PA5381	NA	hypothetical protein	378	126	13.3
PA14_61320	403.528	0.443333	0.169595	2.61407	0.00894715	0.0292442	PA4634	NA	hypothetical protein	615	205	23
PA14_70710	652.912	0.442855	0.227285	1.94846	0.0513603	0.115064	PA5356	glcC	transcriptional regulator GlcC	756	252	28.7
PA14_57160	387.657	0.442575	0.164218	2.69504	0.00703802	0.0243993	PA4397	panE	ketopantoate reductase	912	304	33.1
PA14_18250	604.077	0.442534	0.174218	2.54011	0.0110818	0.0346441	PA3562	fruI	phosphotransferase system transporter enzyme I, FruI	2871	957	101.6
PA14_34000	77.4491	0.442259	0.28902	1.5302	0.125967	0.229943	PA2370	hsiH3	HsiH3	1017	339	37
PA14_21890	1794.68	0.441969	0.110118	4.01359	5.98015e-05	0.000445274	PA3256	NA	probable oxidoreductase	963	321	33.4
PA14_23640	950.99	0.44137	0.135803	3.25007	0.00115377	0.00559074	PA3129	NA	conserved hypothetical protein	960	320	35.3
PA14_34190	28.4364	0.440734	0.323757	1.36131	0.173415	0.292783	PA2356	msuD	methanesulfonate sulfonatase MsuD	1146	382	41.6
PA14_03480	539.689	0.440693	0.137425	3.2068	0.0013422	0.00631149	PA0268	NA	probable transcriptional regulator	1422	474	53.3
PA14_19680	144.449	0.440413	0.263654	1.67042	0.0948364	0.184588	PA3432	NA	hypothetical protein	390	130	14.2
PA14_11760	333.438	0.439989	0.175852	2.50205	0.0123477	0.0377867	PA4025	eutC	ethanolamine-ammonia lyase, small subunit, EutC	822	274	30.1
PA14_32410	1232.17	0.439711	0.123638	3.55644	0.000375915	0.00216262	PA2492	mexT	transcriptional regulator MexT	1044	348	38.2
PA14_38210	548.387	0.439585	0.196886	2.23269	0.0255695	0.0674429	PA2034	NA	hypothetical protein	675	225	24.5
PA14_02590	89.6984	0.439557	0.276796	1.58802	0.112283	0.21035	PA0212	mdcE	malonate decarboxylase gamma subunit	807	269	28.5
PA14_17520	315.935	0.439353	0.209972	2.09244	0.036399	0.0877691	PA3618	NA	conserved hypothetical protein	507	169	17.7
PA14_38690	1080.48	0.439232	0.118565	3.70457	0.000211751	0.00132942	PA1997	NA	probable AMP-binding enzyme	1956	652	71.9
PA14_46420	266.347	0.438319	0.161162	2.71974	0.00653328	0.0229904	PA1379	NA	probable short-chain dehydrogenase	834	278	29.7
PA14_72210	593.092	0.43806	0.153126	2.86078	0.00422604	0.0162455	PA5471	armZ	ArmZ	1140	380	41
PA14_62410	983.71	0.437777	0.130247	3.36114	0.000776219	0.0040584	PA4716	NA	hypothetical protein	855	285	30.9
PA14_32420	2589.01	0.437394	0.107744	4.05956	4.91648e-05	0.000378615	PA2491	mexS	MexS	1020	340	36.8
PA14_12610	565.985	0.43682	0.134546	3.24663	0.00116781	0.00564261	PA3963	NA	probable transporter	897	299	32
PA14_06800	32.5742	0.436449	0.31538	1.38388	0.166394	0.283053	PA0522	NA	hypothetical protein	258	86	9.1
PA14_70430	1666.17	0.434577	0.11814	3.67848	0.000234628	0.00145122	PA5335	NA	conserved hypothetical protein	864	288	31.7
PA14_61640	1599.8	0.434575	0.129121	3.36564	0.000763676	0.00400331	PA4660	phr	deoxyribodipyrimidine photolyase	1446	482	54.8
PA14_20900	3182.92	0.433894	0.113247	3.8314	0.000127414	0.00085997	PA3336	NA	probable major facilitator superfamily (MFS) transporter	1167	389	39.5
PA14_31080	12.9398	0.432902	0.392142	1.10394	0.269618	0.405955	NA	NA	NA	NA	NA	NA
PA14_01440	375.91	0.432758	0.143669	3.01219	0.00259367	0.0108723	PA0118	NA	hypothetical protein	588	196	21.5
PA14_49620	18.102	0.432456	0.384629	1.12435	0.260867	0.397051	PA1143	NA	hypothetical protein	654	218	24.4
PA14_55650	2628.9	0.432151	0.0875596	4.9355	7.99444e-07	1.01361e-05	PA4282	NA	probable exonuclease	3636	1212	139
PA14_44240	96.1889	0.431866	0.26407	1.63542	0.101961	0.195333	PA1566	pauA3	Glutamylpolyamine synthetase	1365	455	49.6
PA14_54410	6193.68	0.431311	0.0942563	4.57594	4.74089e-06	4.93433e-05	PA0764	mucB	negative regulator for alginate biosynthesis MucB	951	317	34.6
PA14_27000	5278.68	0.431024	0.157696	2.73326	0.00627112	0.0222554	PA2867	NA	probable chemotaxis transducer	1473	491	51.5
PA14_00820	5213.58	0.430658	0.115354	3.73336	0.000188941	0.00120432	PA0070	tagQ1	TagQ1	915	305	31.7
PA14_01110	1162.08	0.430492	0.109017	3.94885	7.85286e-05	0.000568069	PA0091	vgrG1	VgrG1	1932	644	72
PA14_05820	4917.29	0.429156	0.141258	3.03811	0.00238067	0.0101644	PA0446	NA	conserved hypothetical protein	1224	408	43.8
PA14_39060	242.554	0.428955	0.178204	2.40711	0.0160794	0.0470183	PA1970	NA	hypothetical protein	240	80	8.7
PA14_14130	710.633	0.428884	0.135748	3.15942	0.00158083	0.00723569	PA3856	NA	hypothetical protein	483	161	18.3
PA14_55200	459.01	0.42869	0.160002	2.67929	0.00737795	0.0252779	PA0704	NA	probable amidase	1395	465	50.6
PA14_31630	212.325	0.428447	0.206857	2.07122	0.0383379	0.0914632	PA2547	NA	probable transcriptional regulator	918	306	33.4
PA14_01960	1125.9	0.428169	0.154714	2.76748	0.00564909	0.0204832	PA0157	triB	Resistance-Nodulation-Cell Division (RND) triclosan efflux membrane fusion protein, TriB	1071	357	38.3
PA14_45400	1809.94	0.427873	0.129072	3.31499	0.000916467	0.00463788	PA1474	NA	hypothetical protein	1479	493	52.7
PA14_36590	93.6234	0.427709	0.304654	1.40391	0.160344	0.275657	PA2163	NA	hypothetical protein	2055	685	74.8
PA14_64510	1685.46	0.427378	0.126901	3.36781	0.000757665	0.00397536	PA4879	NA	conserved hypothetical protein	2070	690	74.4
PA14_02770	101.803	0.426837	0.236439	1.80527	0.0710327	0.147858	PA0227	NA	probable CoA transferase, subunit B	783	261	27.3
PA14_16920	205.618	0.426597	0.255623	1.66885	0.0951468	0.185008	PA3668	NA	conserved hypothetical protein	423	141	15.9
PA14_60200	428.541	0.426384	0.19476	2.18928	0.0285762	0.0736476	PA4543	NA	conserved hypothetical protein	729	243	26
PA14_66330	2580.7	0.425997	0.145794	2.92191	0.00347887	0.0137858	PA5018	msrA	peptide methionine sulfoxide reductase	648	216	23.5
PA14_63880	502.917	0.425814	0.138472	3.0751	0.00210435	0.0091531	PA4831	NA	probable transcriptional regulator	561	187	20.5
PA14_18430	66.5733	0.425461	0.265094	1.60494	0.108507	0.204984	PA3549	algJ	alginate o-acetyltransferase AlgJ	1176	392	43.1
PA14_43290	201.739	0.425306	0.182262	2.33349	0.0196226	0.0547727	PA1641	NA	hypothetical protein	279	93	10.1
PA14_29410	584.556	0.425149	0.113119	3.75844	0.000170977	0.00110671	PA2683	NA	probable serine/threonine dehydratase, degradative	963	321	34
PA14_13490	183.293	0.424793	0.190564	2.22914	0.0258049	0.0679107	PA3897	NA	hypothetical protein	903	301	32.3
PA14_64260	4.14744	0.424728	0.384724	1.10398	0.269601	0.405955	NA	NA	NA	NA	NA	NA
PA14_67370	93.2749	0.424487	0.268757	1.57944	0.114234	0.213254	PA5101	NA	hypothetical protein	798	266	29.1
PA14_72770	415.199	0.424217	0.200434	2.11649	0.0343031	0.0839652	PA5515	NA	hypothetical protein	501	167	18.8
PA14_50040	290.757	0.423961	0.216492	1.95832	0.050192	0.112879	PA1109	NA	probable transcriptional regulator	780	260	28.8
PA14_46390	47.231	0.423818	0.287042	1.4765	0.13981	0.248869	PA1394	NA	hypothetical protein	255	85	8.7
PA14_22770	769.71	0.423569	0.177855	2.38155	0.01724	0.0496149	PA3203	NA	hypothetical protein	363	121	13.5
PA14_71210	131.652	0.4234	0.195931	2.16097	0.0306979	0.0773401	PA5393	NA	conserved hypothetical protein	1353	451	49.6
PA14_06770	1559.54	0.423338	0.17152	2.46815	0.0135812	0.0408135	PA0520	nirQ	regulatory protein NirQ	783	261	28.9
PA14_64140	3519.52	0.42296	0.128676	3.28702	0.00101254	0.00504114	PA4850	prmA	ribosomal protein L11 methyltransferase	885	295	32
PA14_06250	893.276	0.422738	0.162381	2.60337	0.00923126	0.0299993	PA0478	NA	probable N-acetyltransferase	477	159	18.1
PA14_18510	146.063	0.422532	0.263976	1.60065	0.109455	0.206309	PA3544	algE	Alginate production outer membrane protein AlgE precursor	1473	491	54.4
PA14_00875	1510.81	0.422444	0.115613	3.65395	0.00025824	0.00156904	PA0074	ppkA	serine/threonine protein kinase PpkA	3099	1033	110
PA14_02150	734.177	0.421892	0.148468	2.84164	0.00448817	0.0170679	PA0172	siaA	SiaA	1992	664	74
PA14_31840	1381.17	0.421126	0.100853	4.17566	2.97121e-05	0.000248807	PA2530	NA	hypothetical protein	1326	442	49
PA14_53790	410.375	0.420877	0.157682	2.66914	0.00760449	0.0258721	PA0810	NA	probable haloacid dehalogenase	702	234	26.3
PA14_10280	51.7369	0.420761	0.314348	1.33852	0.180727	0.301901	PA4148	NA	probable short-chain dehydrogenase	801	267	27.8
PA14_46370	424.758	0.420288	0.151957	2.76583	0.00567773	0.0205363	PA1396	NA	probable two-component sensor	1623	541	60.4
PA14_39410	772.71	0.419691	0.120903	3.4713	0.000517945	0.00285603	PA1943	NA	hypothetical protein	1098	366	41.7
PA14_03610	1431.05	0.419657	0.142806	2.93865	0.00329648	0.0131522	PA0277	NA	conserved hypothetical protein	759	253	26.6
PA14_36100	128.901	0.419642	0.204034	2.05673	0.0397123	0.093899	PA2212	NA	conserved hypothetical protein	1014	338	36.3
PA14_25740	987.226	0.419337	0.14093	2.97551	0.00292504	0.011981	PA2962	tmk	thymidylate kinase	633	211	23.1
PA14_65870	96.6322	0.419175	0.226016	1.85463	0.0636495	0.136116	NA	NA	NA	NA	NA	NA
PA14_64780	606.423	0.419115	0.163694	2.56037	0.0104562	0.0330624	PA4902	NA	probable transcriptional regulator	897	299	33.5
PA14_42260	60.133	0.418461	0.317365	1.31855	0.187321	0.310167	PA1724	pscK	type III export protein PscK	627	209	23.9
PA14_62540	10966.1	0.418202	0.107117	3.90416	9.45523e-05	0.000669078	PA4726	cbrB	two-component response regulator CbrB	1437	479	52.3
PA14_00990	800.256	0.41791	0.141906	2.94497	0.00322986	0.0129526	PA0082	tssA1	TssA1	1035	345	36.6
PA14_39360	247.244	0.417267	0.176568	2.36321	0.0181175	0.0516823	PA1945	NA	probable transcriptional regulator	1329	443	49.2
PA14_64390	2990.49	0.417128	0.14755	2.82703	0.00469826	0.0176941	PA4868	ureC	urease alpha subunit	1701	567	60.6
PA14_55710	945.381	0.417098	0.192056	2.17175	0.0298745	0.0760194	PA4286	NA	hypothetical protein	684	228	24.8
PA14_13260	120.501	0.416516	0.205481	2.02702	0.0426599	0.099325	PA3915	moaB1	molybdopterin biosynthetic protein B1	558	186	19.7
PA14_44460	161.472	0.416271	0.193975	2.14601	0.0318723	0.0796808	PA1547	NA	hypothetical protein	684	228	24
PA14_09630	3205.55	0.416208	0.116291	3.57903	0.000344867	0.00200772	PA4199	NA	probable acyl-CoA dehydrogenase	1782	594	63.9
PA14_45460	494.038	0.415314	0.158897	2.61374	0.00895585	0.0292442	PA1467	NA	hypothetical protein	972	324	36.3
PA14_29660	665.266	0.414628	0.149186	2.77927	0.00544809	0.0199374	PA2662	NA	conserved hypothetical protein	1194	398	43.2
PA14_09790	1118.48	0.414093	0.147566	2.80616	0.00501363	0.0185825	PA4182	NA	hypothetical protein	639	213	23.8
PA14_14020	505.897	0.413873	0.188945	2.19045	0.028492	0.0734931	PA3862	dauB	NAD(P)H-dependent anabolic L-arginine dehydrogenase, DauB	948	316	33.9
PA14_45870	396.895	0.413813	0.15918	2.59966	0.00933161	0.0302097	PA1438	NA	probable two-component sensor	1446	482	53.7
PA14_54120	71.466	0.413367	0.272622	1.51626	0.129453	0.234885	PA0785	azoR1	FMN-dependent NADH-azoreductase 1, AzoR1	639	213	23
PA14_13530	295.151	0.413083	0.156921	2.63243	0.00847767	0.0281148	PA3893	NA	conserved hypothetical protein	2196	732	80.5
PA14_72140	375.207	0.412377	0.247508	1.66612	0.0956904	0.185879	PA5466	NA	hypothetical protein	945	315	32.8
PA14_44311	917.491	0.411436	0.131467	3.12956	0.00175065	0.00786516	PA1559	NA	hypothetical protein	732	244	26551
PA14_52870	70.1388	0.411394	0.261966	1.57041	0.116319	0.216112	PA0882	NA	hypothetical protein	1203	401	43.1
PA14_53780	337.908	0.411225	0.174686	2.35408	0.0185687	0.0524861	PA0811	NA	probable major facilitator superfamily (MFS) transporter	1248	416	43.3
PA14_55670	2655.11	0.410941	0.111565	3.68343	0.000230118	0.00142937	PA4284	recB	exodeoxyribonuclease V beta chain	3738	1246	139.4
PA14_24530	169.548	0.410776	0.172656	2.37916	0.0173519	0.0498389	PA3060	pelE	PelE	990	330	36.7
PA14_32580	258.223	0.410414	0.214051	1.91737	0.0551913	0.122241	PA2479	NA	probable two-component response regulator	681	227	24.7
PA14_24390	426.292	0.410368	0.142167	2.88651	0.00389538	0.0151689	PA3074	NA	hypothetical protein	1761	587	65.6
PA14_19020	1085.17	0.410201	0.124065	3.30635	0.000945214	0.00476274	PA3484	tse3	Tse3	1227	409	44.4
PA14_21250	1212.46	0.409413	0.113253	3.61501	0.000300334	0.00178581	PA3306	NA	hypothetical protein	603	201	23.2
PA14_64540	107.206	0.408827	0.242051	1.68901	0.0912173	0.179698	PA4882	NA	hypothetical protein	768	256	28.8
PA14_28910	489.057	0.408811	0.173249	2.35967	0.0182914	0.0519778	PA2726	NA	probable radical activating enzyme	639	213	23.7
PA14_24190	263.221	0.407791	0.24225	1.68334	0.0923084	0.181176	NA	NA	NA	NA	NA	NA
PA14_71140	35.41	0.407787	0.300011	1.35924	0.17407	0.293464	PA5386	cdhA	CdhA, Carnitine dehydrogenase	966	322	34.7
PA14_17540	597.308	0.407441	0.172524	2.36165	0.018194	0.0518751	PA3616	NA	conserved hypothetical protein	462	154	17.4
PA14_63010	1951.41	0.407245	0.13586	2.99753	0.00272178	0.0112989	PA4763	recN	DNA repair protein RecN	1677	559	60.7
PA14_34660	1357.04	0.406733	0.170359	2.3875	0.0169632	0.0489629	PA2320	gntR	transcriptional regulator GntR	1032	344	37.1
PA14_62590	1994.17	0.406713	0.119478	3.40409	0.000663841	0.00355	PA4730	panC	pantoate--beta-alanine ligase	852	284	30.8
PA14_22930	2231.07	0.406418	0.136602	2.9752	0.00292801	0.0119847	PA3193	glk	glucokinase	996	332	34.6
PA14_24210	322.395	0.406296	0.183701	2.21172	0.0269862	0.0703229	PA3089	NA	hypothetical protein	966	322	36.6
PA14_01690	150.577	0.405733	0.18326	2.21397	0.0268308	0.0700142	PA0138	NA	probable permease of ABC transporter	927	309	32.2
PA14_13590	555.226	0.405107	0.130682	3.09994	0.00193559	0.00849685	PA3890	opuCB	OpuC ABC transporter, permease protein, OpuCB	663	221	23.2
PA14_30520	81.9043	0.405102	0.276425	1.4655	0.142783	0.252288	PA2596	NA	conserved hypothetical protein	987	329	34.4
PA14_11960	1035.38	0.404844	0.148811	2.72052	0.00651798	0.0229504	PA4011	NA	hypothetical protein	1314	438	47
PA14_64060	263.938	0.404563	0.189342	2.13668	0.0326242	0.081075	PA4844	ctpL	CtpL	1974	658	70.8
PA14_10870	110.127	0.40445	0.243101	1.66371	0.0961704	0.186666	PA4099	NA	hypothetical protein	1305	435	47.3
PA14_47310	1031.94	0.404261	0.149451	2.70498	0.00683089	0.0238368	PA1309	NA	probable transcriptional regulator	861	287	31.6
PA14_32370	351.634	0.404164	0.162929	2.48061	0.0131156	0.0397412	PA2496	NA	hypothetical protein	516	172	19.5
PA14_09410	6143.12	0.404149	0.135873	2.97445	0.00293514	0.0120055	PA4216	phzG1	probable pyridoxamine 5'-phosphate oxidase	645	215	24.3
PA14_54510	382.608	0.404033	0.154448	2.61598	0.0088972	0.029134	PA0756	NA	probable two-component response regulator	672	224	24.4
PA14_63230	489.286	0.40402	0.144325	2.79937	0.0051202	0.0189295	PA4783	NA	conserved hypothetical protein	891	297	31.3
PA14_14975	899.095	0.40397	0.167957	2.4052	0.0161635	0.0471907	PA3796	NA	hypothetical protein	588	196	18.3
PA14_21090	28.1607	0.403856	0.33304	1.21264	0.225269	0.356308	PA3320	NA	hypothetical protein	456	152	15.6
PA14_11450	4295.89	0.403794	0.156072	2.58724	0.00967485	0.0310082	PA4052	nusB	NusB protein	480	160	17.7
PA14_00590	954.846	0.403564	0.163978	2.46109	0.0138517	0.0415621	PA0047	NA	hypothetical protein	510	170	17.5
PA14_68670	1086.16	0.403135	0.141318	2.85268	0.00433519	0.0165858	PA5198	NA	LD-carboxypeptidase	924	308	33.3
PA14_04560	172.223	0.402887	0.168256	2.39449	0.0166437	0.0482791	PA0348	NA	hypothetical protein	1095	365	39.6
PA14_64940	910.411	0.402301	0.152058	2.64571	0.00815193	0.0272898	PA4917	nadD2	nicotinate mononucleotide adenylyltransferase NadD2	603	201	22.5
PA14_27250	204.308	0.40208	0.203017	1.98053	0.047644	0.108239	PA2848	NA	probable transcriptional regulator	1020	340	37.2
PA14_64560	40.6024	0.401772	0.312219	1.28683	0.198155	0.32443	PA4884	NA	hypothetical protein	624	208	21.6
PA14_00360	107.178	0.401574	0.312179	1.28636	0.198318	0.324606	PA0030	cosX	CosX	924	308	33.9
PA14_48210	91.9157	0.401444	0.238337	1.68436	0.0921127	0.180974	PA1239	NA	hypothetical protein	885	295	33.1
PA14_50930	829.211	0.401091	0.165273	2.42684	0.015231	0.0451097	PA1036	NA	hypothetical protein	561	187	19.5
PA14_38420	387.291	0.400576	0.132987	3.01215	0.00259402	0.0108723	PA2017	NA	hypothetical protein	930	310	34.6
PA14_68955	1386.22	0.400534	0.186788	2.14432	0.0320071	0.0799151	PA5221	NA	probable FAD-dependent monooxygenase	1218	406	44.6
PA14_64240	143.978	0.400373	0.268215	1.49273	0.135507	0.242882	PA4857	tspR	TspR	594	198	21.1
PA14_50590	2445.3	0.400051	0.141121	2.83481	0.00458535	0.0173673	PA1068	NA	probable heat shock protein (hsp90 family)	1911	637	70.7
PA14_17810	90.172	0.399639	0.225137	1.7751	0.0758819	0.155898	PA3593	NA	probable acyl-CoA dehydrogenase	1728	576	64.2
PA14_39590	17259.8	0.399312	0.117704	3.3925	0.000692586	0.00369022	PA1927	metE	5-methyltetrahydropteroyltriglutamate-homocysteine S-methyltransferase	2301	767	86.2
PA14_24970	556.813	0.399262	0.11974	3.3344	0.000854828	0.00439057	PA3023	NA	conserved hypothetical protein	909	303	31.5
PA14_34700	26.9316	0.398621	0.348455	1.14397	0.252638	0.387779	PA2315	NA	hypothetical protein	1176	392	42.4
PA14_17820	43.3168	0.398297	0.272289	1.46277	0.14353	0.252995	PA3592	NA	conserved hypothetical protein	1188	396	42.3
PA14_58660	649.909	0.398035	0.122703	3.24389	0.00117908	0.00568623	PA4521	ampE	AmpE	837	279	30.8
PA14_23090	2499.57	0.397883	0.144667	2.75034	0.00595342	0.0213745	PA3181	NA	2-keto-3-deoxy-6-phosphogluconate aldolase	663	221	24
PA14_13000	121.227	0.397752	0.208885	1.90416	0.0568889	0.124912	PA3932	NA	probable transcriptional regulator	975	325	35.3
PA14_56510	591.744	0.397647	0.133724	2.97364	0.00294286	0.0120203	PA4345	NA	hypothetical protein	591	197	22.2
PA14_68830	142.787	0.397348	0.198416	2.0026	0.0452206	0.103775	PA5211	NA	conserved hypothetical protein	453	151	16.2
PA14_27290	35.3313	0.396684	0.372487	1.06496	0.286893	0.423565	PA2845	NA	hypothetical protein	234	78	9.3
PA14_19270	86.3126	0.396253	0.243969	1.62419	0.104335	0.199163	PA3467	NA	probable major facilitator superfamily (MFS) transporter	1368	456	49.4
PA14_19750	126.134	0.395987	0.215934	1.83383	0.0666786	0.141005	PA3425	NA	hypothetical protein	345	115	12.6
PA14_04840	771.568	0.395669	0.146781	2.69565	0.00702511	0.024369	PA0368	NA	conserved hypothetical protein	999	333	37.3
PA14_63700	62.0687	0.395318	0.285619	1.38408	0.166335	0.283036	PA4818	NA	conserved hypothetical protein	1437	479	53.6
PA14_65190	2310.2	0.39528	0.116833	3.38329	0.000716218	0.00379193	PA4936	NA	probable rRNA methylase	747	249	27.1
PA14_47110	395.874	0.395112	0.184894	2.13697	0.0326007	0.081075	PA1325	NA	conserved hypothetical protein	408	136	14.8
PA14_21980	601.503	0.394941	0.12992	3.03987	0.00236682	0.01012	PA3248	NA	Uncharacterized protein	552	184	20.8
PA14_64310	75.7688	0.394175	0.25078	1.57179	0.115998	0.215583	PA4862	NA	probable ATP-binding component of ABC transporter	699	233	25.6
PA14_21320	876.723	0.393731	0.142588	2.76131	0.00575697	0.0207841	PA3301	NA	hypothetical protein	951	317	35.3
PA14_46120	130.53	0.393523	0.235169	1.67336	0.0942565	0.183766	PA1417	NA	probable decarboxylase	1602	534	57.3
PA14_09820	2422.89	0.393428	0.113487	3.46673	0.000526832	0.00289956	PA4180	NA	probable acetolactate synthase large subunit	1644	548	59.8
PA14_26350	1522.51	0.393169	0.156496	2.51233	0.0119938	0.0369357	PA2915	NA	hypothetical protein	867	289	32
PA14_20300	114.037	0.392729	0.261002	1.5047	0.132402	0.239151	PA3384	phnC	ATP-binding component of ABC phosphonate transporter	837	279	30.3
PA14_15260	19.9159	0.392673	0.391143	1.00391	0.315421	0.452427	PA3774	NA	histone deacetylase-like amidohydrolase	1143	381	41
PA14_72410	400.629	0.392567	0.188588	2.08161	0.037378	0.0896857	PA5486	NA	conserved hypothetical protein	594	198	20.9
PA14_47300	169.668	0.391518	0.190724	2.0528	0.0400923	0.0946443	PA1310	phnW	2-aminoethylphosphonate:pyruvate aminotransferase	1116	372	40.4
PA14_37000	19.5151	0.391224	0.389763	1.00375	0.3155	0.452428	PA2132	cupA5	chaperone CupA5	714	238	26.1
PA14_30160	1035.41	0.391074	0.162121	2.41224	0.015855	0.0465922	PA2625	NA	conserved hypothetical protein	471	157	17.5
PA14_60660	683.437	0.390821	0.132827	2.94233	0.00325756	0.0130235	PA4584	NA	conserved hypothetical protein	813	271	31.6
PA14_12770	825.528	0.390535	0.169165	2.3086	0.0209656	0.0575605	PA3949	NA	hypothetical protein	1176	392	42.4
PA14_17030	1299.79	0.390181	0.120823	3.22936	0.00124067	0.00592943	PA3659	NA	probable aminotransferase	1209	403	44.5
PA14_49300	1716.29	0.390163	0.152391	2.56028	0.0104589	0.0330624	PA1169	NA	probable lipoxygenase	2058	686	74.8
PA14_40610	28.1127	0.390145	0.349159	1.11738	0.26383	0.400182	PA1849	NA	conserved hypothetical protein	243	81	8.7
PA14_21130	399.588	0.389992	0.157156	2.48155	0.0130812	0.0396574	PA3317	NA	hypothetical protein	729	243	25.9
PA14_04050	912.266	0.389088	0.215721	1.80366	0.0712846	0.148224	PA0310	NA	hypothetical protein	699	233	26.3
PA14_19570	43.2768	0.388764	0.286519	1.35685	0.174828	0.294233	PA3443	NA	probable permease of ABC transporter	789	263	28.5
PA14_43130	4439.21	0.388197	0.112376	3.45445	0.000551417	0.00302065	PA1654	NA	probable aminotransferase	1167	389	43.3
PA14_50010	731.246	0.387801	0.185785	2.08737	0.0368548	0.0886852	PA1112	NA	conserved hypothetical protein	1149	383	41.4
PA14_40630	7050.98	0.387652	0.137042	2.82871	0.00467354	0.0176238	PA1847	nfuA	NfuA	585	195	21.1
PA14_00730	622.96	0.387528	0.132675	2.92088	0.00349042	0.0138128	PA0061	NA	hypothetical protein	438	146	16.1
PA14_05050	1692.92	0.387119	0.144563	2.67785	0.00740954	0.0253464	PA0387	NA	conserved hypothetical protein	594	198	21.2
PA14_21400	3751.5	0.386764	0.100577	3.84544	0.000120336	0.000815968	PA3297	NA	probable ATP-dependent helicase	3981	1327	149.9
PA14_43580	287.474	0.385642	0.210992	1.82775	0.0675867	0.142615	PA1619	NA	probable transcriptional regulator	825	275	31.5
PA14_22410	854.931	0.385503	0.151186	2.54986	0.0107767	0.0338655	PA3230	NA	conserved hypothetical protein	1125	375	42.3
PA14_26870	333.196	0.385372	0.177988	2.16516	0.0303754	0.0769256	PA2878	NA	hypothetical protein	642	214	24.1
PA14_45700	322.236	0.38511	0.16275	2.36627	0.0179682	0.0513063	PA1451	NA	conserved hypothetical protein	1344	448	46.6
PA14_22580	278.762	0.384203	0.201256	1.90902	0.056259	0.123855	PA3220	NA	probable transcriptional regulator	765	255	27.5
PA14_14730	13102.4	0.384126	0.0860674	4.46309	8.07875e-06	7.96295e-05	PA3814	iscS	L-cysteine desulfurase (pyridoxal phosphate-dependent)	1215	405	44.7
PA14_64220	3947.93	0.384016	0.181367	2.11734	0.0342309	0.0838909	PA4855	purD	phosphoribosylamine--glycine ligase	1290	430	45.2
PA14_71570	2087.76	0.383421	0.122473	3.13067	0.00174411	0.00784781	PA5422	NA	hypothetical protein	957	319	36.1
PA14_32470	247.035	0.383265	0.15849	2.41823	0.0155962	0.0459938	PA2487	NA	hypothetical protein	273	91	10.1
PA14_50570	5453.66	0.382258	0.127125	3.00694	0.00263888	0.0110173	PA1069	NA	hypothetical protein	2295	765	86.1
PA14_49380	2285.56	0.381444	0.101545	3.7564	0.000172377	0.00111429	PA1162	dapE	succinyl-diaminopimelate desuccinylase	1152	384	41.1
PA14_20420	50.9883	0.381355	0.284887	1.33862	0.180695	0.301901	PA3375	NA	probable ATP-binding component of ABC transporter	717	239	26.2
PA14_60590	585.541	0.381214	0.164173	2.32203	0.0202314	0.0560704	PA4580	NA	conserved hypothetical protein	555	185	20.5
PA14_44960	106.225	0.381014	0.208889	1.824	0.0681526	0.143319	PA1506	NA	hypothetical protein	330	110	12.6
PA14_05420	394.53	0.380976	0.193767	1.96615	0.0492808	0.111376	PA0416	chpD	probable transcriptional regulator	795	265	28.8
PA14_26230	39.1752	0.380895	0.317401	1.20005	0.230122	0.361673	PA2924	hisQ	histidine transport system permease HisQ	690	230	24.5
PA14_63750	323.116	0.380692	0.141715	2.68631	0.00722452	0.0248863	PA4822	NA	hypothetical protein	1668	556	58.6
PA14_35370	1660.66	0.380459	0.10829	3.51332	0.000442537	0.00248954	PA2259	ptxS	transcriptional regulator PtxS	1023	341	37.4
PA14_63650	316.437	0.380353	0.207986	1.82874	0.0674385	0.142354	PA4815	NA	hypothetical protein	450	150	15.8
PA14_43340	239.382	0.380339	0.238071	1.59759	0.110134	0.207189	PA1637	kdpE	two-component response regulator KdpE	693	231	25.4
PA14_27730	8420.36	0.380261	0.0860646	4.41832	9.94702e-06	9.51561e-05	PA2815	NA	probable acyl-CoA dehydrogenase	2448	816	88.8
PA14_23850	3166.95	0.380192	0.164912	2.30542	0.021143	0.0578922	PA3113	trpF	N-(5'phosphoribosyl)anthranilate (PRA) isomerase	636	212	22.3
PA14_70690	177.791	0.380107	0.176578	2.15262	0.0313482	0.0786058	PA5355	glcD	glycolate oxidase subunit GlcD	1500	500	53.7
PA14_17760	151.078	0.379924	0.206153	1.84292	0.0653405	0.138727	PA3596	NA	probable methylated-DNA--protein-cysteine methyltransferase	1074	358	39.1
PA14_06840	1939.28	0.379558	0.186769	2.03223	0.0421304	0.0983828	PA0525	NA	probable dinitrification protein NorD	1839	613	69.5
PA14_46400	324.237	0.379325	0.177639	2.13537	0.0327305	0.0812355	PA1380	NA	probable transcriptional regulator	966	322	35.4
PA14_56720	832.235	0.378145	0.179693	2.10439	0.0353443	0.0858992	PA4361	NA	probable oxidoreductase	990	330	36.4
PA14_73160	439.101	0.378135	0.182155	2.07589	0.0379037	0.0906123	PA5548	NA	probable major facilitator superfamily (MFS) transporter	1206	402	42.2
PA14_37510	37.6207	0.377929	0.313129	1.20694	0.227454	0.358347	PA2088	NA	hypothetical protein	849	283	31.8
PA14_72880	414.318	0.377919	0.187504	2.01553	0.0438493	0.101545	PA5524	NA	probable short-chain dehydrogenase	783	261	27.2
PA14_36370	72.1128	0.377756	0.26214	1.44105	0.149571	0.260813	PA2181	NA	hypothetical protein	1134	378	42.4
PA14_31620	98.7242	0.377282	0.232869	1.62015	0.1052	0.200422	PA2548	NA	hypothetical protein	1395	465	51
PA14_53950	5269.91	0.377186	0.104659	3.60395	0.00031342	0.00185419	PA0795	prpC	citrate synthase 2	1128	376	41.7
PA14_03000	201.8	0.376986	0.181388	2.07834	0.0376781	0.0901935	PA0242	NA	hypothetical protein	1905	635	70.2
PA14_11350	360.42	0.376706	0.19742	1.90815	0.0563718	0.124056	PA4059	NA	hypothetical protein	378	126	14
PA14_47500	2316.26	0.37568	0.172177	2.18194	0.0291142	0.0747353	PA1292	NA	probable 3-mercaptopyruvate sulfurtransferase	855	285	30.6
PA14_30080	915.715	0.375672	0.130481	2.87913	0.00398772	0.0154667	PA2632	NA	hypothetical protein	621	207	23.2
PA14_26960	944.043	0.375575	0.135675	2.76819	0.00563687	0.0204566	PA2871	NA	hypothetical protein	798	266	28.7
PA14_56030	2144.71	0.375398	0.090234	4.16028	3.17862e-05	0.000262046	PA4311	NA	conserved hypothetical protein	1116	372	41.1
PA14_71180	208.395	0.374807	0.206869	1.8118	0.0700165	0.146369	PA5390	NA	probable peptidic bond hydrolase	1155	385	41.4
PA14_15290	132.798	0.374429	0.201153	1.86141	0.062686	0.13436	PA3771	NA	probable transcriptional regulator	978	326	35.8
PA14_68770	2346.72	0.374265	0.114123	3.27948	0.00103998	0.00516455	PA5206	argE	acetylornithine deacetylase	1155	385	42.2
PA14_20180	127.584	0.373829	0.246109	1.51896	0.128773	0.234042	PA3394	nosF	NosF protein	915	305	33
PA14_53220	5885.17	0.373827	0.160795	2.32487	0.020079	0.0557539	PA0854	fumC2	fumarate hydratase	1395	465	49.1
PA14_65480	1464.4	0.373758	0.121638	3.07271	0.00212122	0.00919622	PA4956	rhdA	thiosulfate:cyanide sulfurtransferase	816	272	29.4
PA14_71280	132.882	0.373193	0.240018	1.55486	0.11998	0.221296	PA5399	dgcB	DgcB, Dimethylglycine catabolism	1962	654	70.5
PA14_03840	663.009	0.373099	0.152608	2.44482	0.0144925	0.0431527	PA0294	aguR	transcriptional regulator AguR	666	222	24.4
PA14_25195	2592.12	0.372828	0.103284	3.60973	0.000306519	0.0018152	PA3005	nagZ	beta-N-acetyl-D-glucosaminidase	999	333	36.1
PA14_40910	427.689	0.372459	0.184999	2.0133	0.0440833	0.101833	PA1826	NA	probable transcriptional regulator	906	302	33.5
PA14_65470	1494.14	0.372209	0.106688	3.48875	0.000485289	0.00269374	PA4955	NA	hypothetical protein	1512	504	56.3
PA14_19320	388.014	0.371469	0.160253	2.31801	0.0204487	0.0564853	PA3464	NA	hypothetical protein	1326	442	49
PA14_38500	1480.37	0.371342	0.130618	2.84295	0.00446978	0.0170201	PA2010	hmgR	HmgR	804	268	28
PA14_02680	62.611	0.371105	0.250222	1.4831	0.138047	0.246377	PA0219	NA	probable aldehyde dehydrogenase	1491	497	53.6
PA14_00490	1040.83	0.371097	0.133627	2.7771	0.00548456	0.0200233	PA0040	NA	conserved hypothetical protein	1689	563	63.2
PA14_72420	2859.53	0.370983	0.113143	3.2789	0.00104214	0.00516624	PA5487	NA	hypothetical protein	2016	672	74
PA14_06930	474.975	0.370753	0.119344	3.10659	0.00189259	0.00833623	PA0531	NA	probable glutamine amidotransferase	717	239	26.1
PA14_52940	487.859	0.370389	0.157201	2.35614	0.0184658	0.0522928	PA0875	NA	conserved hypothetical protein	2196	732	81
PA14_12450	2212.69	0.370374	0.112531	3.29131	0.000997233	0.00498616	PA3972	NA	probable acyl-CoA dehydrogenase	1650	550	60.3
PA14_17510	504.598	0.370319	0.193568	1.91311	0.0557334	0.122883	PA3619	NA	hypothetical protein	1008	336	35.9
PA14_68100	378.829	0.369665	0.149248	2.47685	0.0132549	0.0400595	PA5156	NA	hypothetical protein	936	312	35
PA14_38010	751.67	0.368893	0.1255	2.93939	0.0032886	0.0131297	PA2049	NA	hypothetical protein	1434	478	54.4
PA14_37150	113.655	0.368885	0.199279	1.8511	0.0641556	0.136907	PA2120	NA	hypothetical protein	429	143	15.6
PA14_69450	3488.63	0.368682	0.0980923	3.75853	0.000170917	0.00110671	PA5260	hemC	porphobilinogen deaminase	942	314	33.6
PA14_12910	39.5714	0.368292	0.299689	1.22891	0.219105	0.348576	PA3939	NA	hypothetical protein	921	307	33
PA14_13070	408.098	0.368083	0.146267	2.51652	0.011852	0.0365735	PA3926	NA	probable major facilitator superfamily (MFS) transporter	1182	394	41.6
PA14_63310	439.395	0.368079	0.161771	2.2753	0.0228878	0.0618675	PA4790	NA	conserved hypothetical protein	750	250	28.3
PA14_24490	385.048	0.367554	0.138627	2.65138	0.00801636	0.0269595	PA3063	pelB	PelB	3582	1194	135.1
PA14_00320	292.427	0.366998	0.159417	2.30213	0.0213279	0.0583077	PA0028	NA	hypothetical protein	603	201	21.2
PA14_56100	1244.59	0.366706	0.135485	2.70662	0.0067972	0.0237475	PA4318	NA	hypothetical protein	798	266	28.8
PA14_32660	35.0996	0.365893	0.336234	1.08821	0.276503	0.412391	PA2472	NA	probable major facilitator superfamily (MFS) transporter	1347	449	46.6
PA14_53110	495.07	0.365808	0.166399	2.19837	0.0279226	0.0722157	PA0863	NA	probable oxidoreductase	960	320	33.4
PA14_58940	16.1665	0.365611	0.378493	0.965966	0.334061	0.470241	NA	NA	NA	NA	NA	NA
PA14_28210	547.498	0.365165	0.213854	1.70754	0.0877213	0.174398	PA2774	tse4	Tse4	588	196	19.2
PA14_32770	744.894	0.364976	0.20442	1.78542	0.0741935	0.153129	PA2464	NA	hypothetical protein	525	175	17.6
PA14_31690	842.636	0.364772	0.129647	2.81359	0.00489924	0.0182802	PA2542	NA	conserved hypothetical protein	3666	1222	130.5
PA14_28070	55.4022	0.363947	0.296595	1.22709	0.21979	0.349507	PA2786	NA	hypothetical protein	468	156	17.5
PA14_04380	1958.32	0.363684	0.162775	2.23427	0.0254654	0.0672292	PA0335	NA	hypothetical protein	654	218	24.4
PA14_38780	392.834	0.363586	0.150161	2.42131	0.0154649	0.0456757	PA1989	pqqE	pyrroloquinoline quinone biosynthesis protein E	1146	382	42.5
PA14_01470	439.338	0.363193	0.17357	2.0925	0.0363942	0.0877691	PA0120	NA	probable transcriptional regulator	687	229	25.5
PA14_06450	194.678	0.363093	0.204741	1.77343	0.0761581	0.156301	PA0494	NA	probable acyl-CoA carboxylase subunit	1377	459	50.1
PA14_37910	251.757	0.362867	0.178037	2.03816	0.0415344	0.0972139	PA2056	NA	probable transcriptional regulator	903	301	33.1
PA14_19920	329.482	0.362502	0.211265	1.71587	0.0861866	0.172108	PA3415	NA	probable dihydrolipoamide acetyltransferase	1113	371	39.5
PA14_01540	1379.86	0.362148	0.133394	2.71488	0.00663	0.0232468	PA0126	NA	hypothetical protein	621	207	22.4
PA14_43350	544.8	0.362083	0.148009	2.44636	0.0144307	0.0430343	PA1636	kdpD	two-component sensor KdpD	2658	886	97
PA14_11330	592.991	0.36146	0.166628	2.16927	0.0300624	0.076265	PA4062	NA	hypothetical protein	357	119	12.9
PA14_15360	8161.37	0.361438	0.367628	0.983163	0.325527	0.461486	PA3059	pelF	PelF	1524	508	56.7
PA14_56190	546.968	0.360944	0.155592	2.31982	0.0203507	0.0562677	PA4325	NA	hypothetical protein	423	141	16
PA14_40960	5698.53	0.359748	0.101284	3.55186	0.000382519	0.0021931	PA1822	fimL	hypothetical protein	1689	563	60.9
PA14_49360	531.99	0.359384	0.132748	2.70726	0.00678412	0.0237302	PA1163	ndvB	NdvB	2610	870	97
PA14_66770	17879.3	0.359186	0.113055	3.1771	0.00148756	0.00685168	PA5053	hslV	heat shock protein HslV	534	178	18.8
PA14_65670	1240.28	0.359162	0.128482	2.79544	0.00518297	0.0191132	PA4968	NA	conserved hypothetical protein	621	207	22.6
PA14_01250	601.646	0.358825	0.142705	2.51445	0.0119217	0.0367522	PA0103	NA	probable sulfate transporter	1572	524	54.7
PA14_62960	24100.7	0.358699	0.0937879	3.82458	0.000130996	0.000880079	PA4760	dnaJ	DnaJ protein	1134	378	40.3
PA14_04960	600.18	0.358578	0.182915	1.96035	0.0499553	0.112476	PA0379	NA	conserved hypothetical protein	378	126	13
PA14_36605	151.521	0.35836	0.226668	1.58099	0.11388	0.212861	PA2162	NA	probable glycosyl hydrolase	2781	927	103.7
PA14_12160	3373.58	0.358032	0.097827	3.65985	0.000252366	0.00154297	PA3992	sltB3	SltB3	1347	449	47.8
PA14_61390	4540.21	0.357485	0.155865	2.29355	0.0218162	0.0594203	PA4639	NA	hypothetical protein	588	196	20.7
PA14_05440	945.312	0.357397	0.128975	2.77105	0.00558756	0.0203358	PA0418	NA	hypothetical protein	1416	472	52.1
PA14_58250	5343.87	0.357264	0.121531	2.93969	0.00328537	0.0131258	PA4489	magD	MagD	4551	1517	167.4
PA14_68700	3660.52	0.35715	0.0918585	3.88805	0.000101053	0.000709069	PA5200	amgR	AmgR	744	248	27.9
PA14_55980	4273.4	0.357131	0.164337	2.17316	0.0297683	0.0758418	PA4308	NA	conserved hypothetical protein	1491	497	53.2
PA14_37030	194.119	0.356983	0.169145	2.11051	0.0348144	0.0848583	PA2130	cupA3	usher CupA3	2619	873	94.8
PA14_54770	479.316	0.356896	0.175463	2.03402	0.0419494	0.0980777	PA0735	NA	hypothetical protein	816	272	30.8
PA14_32520	730.157	0.356615	0.135653	2.62887	0.00856696	0.0283223	PA2483	NA	conserved hypothetical protein	1002	334	36.1
PA14_19900	410.154	0.355542	0.169122	2.10228	0.0355292	0.0863126	PA3417	NA	probable pyruvate dehydrogenase E1 component, alpha subunit	1098	366	40.4
PA14_10670	329.115	0.355477	0.155057	2.29255	0.021874	0.0594729	PA4119	aph	aminoglycoside 3'-phosphotransferase type IIb	807	269	29.8
PA14_47130	2583.4	0.354485	0.124592	2.84516	0.0044389	0.0169246	PA1323	NA	hypothetical protein	333	111	11.6
PA14_07150	881.684	0.354412	0.144944	2.44517	0.0144785	0.0431328	PA0550	NA	conserved hypothetical protein	798	266	29.8
PA14_03470	823.982	0.354309	0.158056	2.24167	0.0249827	0.0663443	PA0267	NA	hypothetical protein	1200	400	43.3
PA14_01810	351.08	0.354221	0.159828	2.21626	0.0266737	0.0696639	PA0147	NA	probable oxidoreductase	963	321	36
PA14_63730	365.167	0.353849	0.142286	2.48689	0.0128866	0.0391489	PA4821	NA	probable transporter	1362	454	48.6
PA14_06350	100.199	0.35376	0.206714	1.71135	0.0870168	0.17341	PA0488	NA	conserved hypothetical protein	321	107	11.2
PA14_63740	32.7754	0.353477	0.338865	1.04312	0.296891	0.434267	NA	NA	NA	NA	NA	NA
PA14_18710	2973.73	0.353006	0.105786	3.33699	0.000846912	0.00435757	PA3527	pyrC	dihydroorotase	1047	349	38.4
PA14_29280	136.968	0.351862	0.273701	1.28557	0.198594	0.324967	PA2694	trx2	Trx2	327	109	11.9
PA14_13430	1392.45	0.351364	0.10716	3.27887	0.00104222	0.00516624	PA3901	fecA	Fe(III) dicitrate transport protein FecA	2355	785	85.5
PA14_69620	1134.1	0.350455	0.132557	2.64381	0.00819778	0.0274119	PA5273	NA	hypothetical protein	714	238	25.5
PA14_24060	497.087	0.350141	0.167511	2.09026	0.0365948	0.0881685	PA3098	xcpW	general secretion pathway protein J	714	238	27.1
PA14_72460	9973.56	0.349933	0.162441	2.15422	0.0312232	0.0783596	PA5490	cc4	cytochrome c4 precursor	606	202	20.7
PA14_40120	1147.34	0.349818	0.120427	2.9048	0.00367487	0.0144547	PA1886	polB	DNA polymerase II	2364	788	89.7
PA14_20100	346.318	0.348908	0.144663	2.41187	0.0158708	0.0465922	PA3401	NA	hypothetical protein	1173	391	42.7
PA14_02435	101.176	0.348739	0.241185	1.44594	0.148194	0.25903	PA0194	NA	hypothetical protein	900	300	33.2
PA14_11630	789.987	0.348738	0.129832	2.68608	0.00722958	0.0248863	PA4036	NA	probable two-component sensor	2301	767	84.1
PA14_20690	923.842	0.348555	0.113378	3.07427	0.00211017	0.0091702	PA3354	NA	hypothetical protein	612	204	22.4
PA14_46010	218.658	0.348335	0.232584	1.49768	0.134217	0.241458	PA1425	NA	probable ATP-binding component of ABC transporter	1617	539	59.1
PA14_13990	1229.17	0.348108	0.114343	3.04442	0.00233129	0.00999736	PA3865	NA	probable amino acid binding protein	792	264	28.4
PA14_21000	3272.69	0.347795	0.111992	3.10554	0.00189929	0.00835947	PA3329	NA	hypothetical protein	1329	443	49.1
PA14_23950	1160.96	0.347442	0.17685	1.96462	0.0494588	0.111573	PA3106	NA	probable short-chain dehydrogenase	768	256	27
PA14_16710	959.017	0.347438	0.152705	2.27523	0.0228921	0.0618675	PA3685	yeaZ	YeaZ	681	227	24.2
PA14_63550	378.88	0.34728	0.158641	2.1891	0.0285896	0.0736476	PA4809	fdhE	FdhE protein	930	310	33.8
PA14_14200	380.967	0.34689	0.173907	1.99469	0.0460766	0.105429	PA3851	NA	hypothetical protein	753	251	25.7
PA14_11430	6229.95	0.346761	0.203036	1.70787	0.0876596	0.174394	PA4053	ribE	6,7-dimethyl-8-ribityllumazine synthase	477	159	16.4
PA14_06270	634.6	0.346569	0.159235	2.17646	0.0295208	0.0753159	PA0480	NA	probable hydrolase	798	266	28.3
PA14_04510	1171.81	0.345587	0.114773	3.01106	0.00260335	0.0108845	PA0344	NA	hypothetical protein	1380	460	50
PA14_04030	947.918	0.345576	0.131895	2.62009	0.00879073	0.0288662	PA0308	NA	hypothetical protein	1020	340	38.2
PA14_58050	5845.33	0.345471	0.12185	2.8352	0.00457964	0.0173593	PA4472	pmbA	PmbA protein	1350	450	47.9
PA14_10170	1028.63	0.345179	0.160963	2.14447	0.0319955	0.0799151	PA4159	fepB	ferrienterobactin-binding periplasmic protein precursor FepB	906	302	32.1
PA14_13500	825.708	0.344692	0.170775	2.01839	0.0435502	0.100932	PA3896	NA	probable 2-hydroxyacid dehydrogenase	978	326	35.6
PA14_50790	1323.69	0.344308	0.163918	2.10048	0.0356863	0.0865983	PA1050	NA	conserved hypothetical protein	1113	371	41.2
PA14_20860	2394.89	0.344076	0.113084	3.04267	0.0023449	0.010041	PA3340	NA	hypothetical protein	2049	683	73.3
PA14_42760	4597.02	0.343746	0.134442	2.55684	0.0105627	0.0333363	PA1681	aroC	chorismate synthase	1092	364	39
PA14_08250	214.339	0.343324	0.203182	1.68974	0.091078	0.179606	PA0637	NA	conserved hypothetical protein	342	114	12.7
PA14_34020	34.2982	0.34309	0.294636	1.16445	0.24424	0.377968	PA2368	hsiF3	HsiF3	426	142	15.8
PA14_63270	941.448	0.342619	0.11531	2.97129	0.00296548	0.0121042	PA4786	NA	probable short-chain dehydrogenase	1356	452	47.2
PA14_34230	449.661	0.342247	0.135967	2.51713	0.0118316	0.0365324	PA2353	NA	conserved hypothetical protein	1155	385	43.3
PA14_29270	598.397	0.342057	0.176707	1.93573	0.0529011	0.118108	PA2695	NA	conserved hypothetical protein	1104	368	40.2
PA14_54420	11267.6	0.342018	0.147236	2.32292	0.0201834	0.0559906	PA0763	mucA	anti-sigma factor MucA	585	195	21
PA14_69970	3176.8	0.341902	0.107026	3.19457	0.00140039	0.00652732	PA5300	cycB	cytochrome c5	411	137	13.5
PA14_17340	1402.46	0.341549	0.0996692	3.42683	0.000610669	0.00329886	PA3633	ygbP	4-diphosphocytidyl-2-C-methylerythritol synthase	705	235	25.6
PA14_19370	6865.63	0.341301	0.0824914	4.13741	3.51243e-05	0.000283565	PA3459	NA	probable glutamine amidotransferase	1770	590	66
PA14_50650	761.768	0.341146	0.169456	2.01318	0.0440956	0.101833	PA1062	NA	hypothetical protein	522	174	19.2
PA14_42890	352.196	0.340578	0.165691	2.0555	0.0398311	0.0941037	PA1670	stp1	Stp1	729	243	26.8
PA14_47580	151.337	0.340505	0.17955	1.89643	0.0579028	0.126379	PA1285	NA	probable transcriptional regulator	450	150	16.6
PA14_64580	150.084	0.340236	0.191041	1.78096	0.0749192	0.1543	PA4886	NA	probable two-component sensor	1392	464	50.9
PA14_36620	10.2434	0.340191	0.391881	0.868096	0.385342	0.518014	PA2161	NA	hypothetical protein	306	102	10.9
PA14_00750	862.397	0.339643	0.165941	2.04677	0.0406811	0.095648	PA0063	NA	hypothetical protein	1128	376	42.3
PA14_10380	32527.2	0.339595	0.13012	2.60986	0.00905787	0.0295442	PA4139	NA	hypothetical protein	300	100	10.4
PA14_27755	1332.88	0.339495	0.14254	2.38176	0.0172302	0.0496111	PA2813	NA	probable glutathione S-transferase	621	207	23.4
PA14_56570	3095.4	0.339042	0.127286	2.66362	0.00773047	0.0262244	PA4351	olsA	OlsA	777	259	28.3
PA14_61610	1339.69	0.339026	0.142255	2.38322	0.0171618	0.049463	PA4658	NA	hypothetical protein	957	319	35.6
PA14_25050	151.845	0.338742	0.204349	1.65766	0.0973858	0.188607	PA3016	NA	hypothetical protein	435	145	16.7
PA14_64700	1391.29	0.338677	0.104487	3.24133	0.00118974	0.00573262	PA4896	NA	probable sigma-70 factor, ECF subfamily	537	179	20.2
PA14_33560	1069.06	0.338552	0.200429	1.68914	0.0911933	0.179698	PA2407	fpvC	FpvC	954	318	34.3
PA14_07580	1099	0.337162	0.119801	2.81435	0.00488756	0.0182542	PA0581	NA	conserved hypothetical protein	570	190	20.2
PA14_20400	63.123	0.337109	0.270829	1.24473	0.213232	0.342063	PA3376	NA	probable ATP-binding component of ABC transporter	816	272	29.9
PA14_20380	137.823	0.336901	0.184597	1.82507	0.0679912	0.14321	PA3378	NA	conserved hypothetical protein	1101	367	40.6
PA14_04320	3658.61	0.336762	0.140253	2.4011	0.0163458	0.047604	PA0331	ilvA1	threonine dehydratase, biosynthetic	1515	505	55.4
PA14_16440	512.805	0.336692	0.147695	2.27965	0.0226285	0.06129	PA3707	wspB	hypothetical protein	516	172	19.2
PA14_48960	22.2998	0.336147	0.331733	1.01331	0.310914	0.447609	PA0721	NA	hypothetical protein of bacteriophage Pf1	93	31	3.2
PA14_61540	200.03	0.335591	0.170427	1.96911	0.0489401	0.110788	PA4652	cupE5	Fimbrial usher protein CupE5	2373	791	86.1
PA14_49790	713.198	0.33525	0.130055	2.57775	0.00994465	0.0316938	PA1128	NA	probable transcriptional regulator	912	304	33.5
PA14_36270	878.51	0.334122	0.135193	2.47145	0.0134566	0.0405851	PA2199	NA	probable dehydrogenase	876	292	30.9
PA14_40450	585.966	0.332677	0.139454	2.38556	0.017053	0.0491979	PA1858	str	streptomycin 3''-phosphotransferase	828	276	31.1
PA14_08160	130.39	0.332495	0.217271	1.53033	0.125936	0.229943	PA0629	NA	conserved hypothetical protein	630	210	23
PA14_29040	54.1853	0.332352	0.281999	1.17856	0.238575	0.371799	PA2715	NA	probable ferredoxin	339	113	12.5
PA14_33440	493.945	0.332239	0.1835	1.81056	0.0702082	0.146612	PA2417	NA	probable transcriptional regulator	939	313	34.3
PA14_37190	320.4	0.33148	0.209983	1.5786	0.114427	0.213274	PA2118	ada	O6-methylguanine-DNA methyltransferase	1077	359	39.4
PA14_70230	766.368	0.331331	0.15308	2.16442	0.030432	0.0769689	PA5319	radC	DNA repair protein RadC	675	225	24.9
PA14_55430	50.4272	0.330666	0.337682	0.979223	0.32747	0.463594	PA0687	hxcS	HxcS	1215	405	43.4
PA14_02420	82.8142	0.329696	0.226698	1.45434	0.145851	0.25584	PA0193	NA	hypothetical protein	903	301	33.2
PA14_37880	61.6409	0.329214	0.303336	1.08531	0.277783	0.413877	PA2058	sppA	ABC transporter substrate-binding protein, SppA	1809	603	69.2
PA14_71430	1168.2	0.328945	0.122792	2.67889	0.00738666	0.0252929	PA5412	NA	hypothetical protein	2514	838	93.3
PA14_27020	581.463	0.328876	0.129263	2.54423	0.0109519	0.0343369	PA2866	mttC	secretion protein MttC	804	268	29.5
PA14_06340	1150.94	0.328849	0.116376	2.82574	0.00471711	0.0177423	PA0487	NA	probable molybdenum transport regulator	759	253	26.9
PA14_00550	392.225	0.328774	0.152317	2.15848	0.0308902	0.0776906	PA0043	NA	hypothetical protein	1383	461	48.8
PA14_53500	7111.91	0.328674	0.156159	2.10473	0.0353144	0.0858623	PA0833	NA	hypothetical protein	714	238	24.7
PA14_69740	115.257	0.328242	0.206989	1.5858	0.112785	0.211191	PA5282	NA	probable major facilitator superfamily (MFS) transporter	1170	390	39.7
PA14_12440	220.916	0.328232	0.219563	1.49493	0.134932	0.242148	PA3973	NA	probable transcriptional regulator	648	216	23.3
PA14_02290	971.989	0.327988	0.160405	2.04476	0.0408787	0.095996	PA0181	NA	probable transcriptional regulator	933	311	34.1
PA14_36580	162.443	0.327834	0.236062	1.38876	0.164906	0.281177	PA2164	NA	probable glycosyl hydrolase	1752	584	65.7
PA14_49400	582.919	0.327687	0.154421	2.12204	0.0338342	0.0831976	PA1160	NA	hypothetical protein	384	128	14
PA14_10630	252.645	0.327662	0.191208	1.71365	0.0865938	0.172626	PA4123	hpcC	5-carboxy-2-hydroxymuconate semialdehyde dehydrogenase	1461	487	53
PA14_63640	79.3332	0.327398	0.221151	1.48043	0.138759	0.247346	PA4814	fadH2	2,4-dienoyl-CoA reductase FadH2	2046	682	74.6
PA14_38730	209.535	0.327305	0.158424	2.06601	0.038828	0.092331	PA1993	NA	probable major facilitator superfamily (MFS) transporter	1209	403	41.5
PA14_32480	741.726	0.327282	0.172301	1.89947	0.0575023	0.125936	PA2486	ptrC	Pseudomonas type III repressor gene C, PtrC	195	65	7.4
PA14_40550	569.175	0.326929	0.149931	2.18053	0.029218	0.0749031	PA1853	NA	probable transcriptional regulator	864	288	32.4
PA14_52370	2133.5	0.326913	0.103693	3.1527	0.00161766	0.00736962	PA0919	NA	alanyl-phosphatidylglycerol hydrolase	1284	428	46.7
PA14_28630	293.36	0.326652	0.144205	2.26519	0.0235008	0.0631841	PA2745	NA	probable hydrolase	864	288	31.3
PA14_44190	81.9996	0.326432	0.250299	1.30416	0.192177	0.316238	PA1569	NA	probable major facilitator superfamily (MFS) transporter	1371	457	48.3
PA14_37140	156.993	0.325864	0.193541	1.6837	0.0922402	0.181103	PA2121	NA	probable transcriptional regulator	906	302	33.5
PA14_04040	1933.42	0.325711	0.110272	2.9537	0.00313989	0.0127008	PA0309	NA	hypothetical protein	753	251	27
PA14_28290	445.595	0.32549	0.187931	1.73196	0.0832803	0.16768	PA2769	NA	hypothetical protein	411	137	14.9
PA14_27360	566.442	0.325064	0.141827	2.29198	0.0219066	0.0595	PA2841	NA	probable enoyl-CoA hydratase/isomerase	792	264	28.6
PA14_09850	438.644	0.32423	0.139937	2.31697	0.0205052	0.0566145	PA4179	NA	probable porin	1296	432	47.8
PA14_58260	659.087	0.324022	0.129133	2.50921	0.0121	0.0371648	PA4490	magC	MagC	639	213	24
PA14_10850	555.703	0.323845	0.191943	1.68719	0.091566	0.180143	PA4100	NA	probable dehydrogenase	1680	560	60.4
PA14_54500	386.079	0.32367	0.138363	2.33928	0.0193211	0.054216	PA0757	NA	probable two-component sensor	1383	461	50.3
PA14_50100	1179.17	0.323362	0.144718	2.23442	0.0254553	0.0672292	PA1104	fliI	flagellum-specific ATP synthase FliI	1356	452	48.6
PA14_57080	239.786	0.323036	0.20195	1.59958	0.109691	0.206621	PA4392	NA	conserved hypothetical protein	384	128	13.9
PA14_61300	4085.52	0.322808	0.1021	3.16167	0.00156867	0.00718563	PA4633	NA	probable chemotaxis transducer	2139	713	76.6
PA14_37120	201.554	0.322293	0.187782	1.71631	0.0861056	0.172005	PA2123	NA	probable transcriptional regulator	933	311	34.6
PA14_48400	444.671	0.322245	0.188622	1.70841	0.0875594	0.174254	PA1228	NA	hypothetical protein	351	117	12.4
PA14_65700	2059.7	0.322028	0.0938264	3.43217	0.000598775	0.0032466	PA4970	NA	conserved hypothetical protein	459	153	17.4
PA14_63350	754.047	0.321833	0.175036	1.83866	0.0659648	0.139748	PA4794	NA	hypothetical protein	483	161	17.8
PA14_48470	98.0187	0.321752	0.207551	1.55023	0.121087	0.222914	NA	NA	NA	NA	NA	NA
PA14_04350	288.249	0.321694	0.1818	1.7695	0.076811	0.157254	NA	NA	NA	NA	NA	NA
PA14_09290	3388.61	0.321624	0.103965	3.09357	0.00197761	0.00865204	PA4224	pchG	pyochelin biosynthetic protein PchG	1050	350	37.7
PA14_44200	60.2537	0.320881	0.301914	1.06282	0.287863	0.424782	PA1568	NA	conserved hypothetical protein	354	118	13.3
PA14_01140	620.811	0.320595	0.133504	2.40139	0.0163329	0.0475902	PA0093	tse6	Tse6	1293	431	44.7
PA14_43550	513.682	0.320192	0.136097	2.35268	0.0186386	0.0526294	PA1621	NA	probable hydrolase	813	271	30.5
PA14_61600	3351.35	0.319217	0.160486	1.98906	0.0466944	0.10653	PA4657	NA	hypothetical protein	984	328	35.9
PA14_46760	22.2082	0.319193	0.348996	0.914604	0.3604	0.494805	PA1355	NA	hypothetical protein	381	127	13.6
PA14_43420	712.432	0.319176	0.126452	2.52409	0.0116	0.0360073	PA1631	NA	probable acyl-CoA dehydrogenase	1155	385	41.8
PA14_14660	7792.03	0.31891	0.0851813	3.74389	0.000181191	0.0011638	PA3819	NA	conserved hypothetical protein	549	183	18.9
PA14_64960	1641.88	0.31866	0.118032	2.69978	0.00693847	0.0241401	PA4919	pncB1	nicotinate phosphoribosyltransferase	1200	400	46.1
PA14_69925	783.869	0.31837	0.117685	2.70527	0.00682487	0.02383	PA5297	poxB	pyruvate dehydrogenase (cytochrome)	1719	573	62.3
PA14_48660	388.227	0.31797	0.154464	2.05854	0.0395385	0.0935637	PA1209	NA	hypothetical protein	936	312	33.5
PA14_02720	51.4064	0.317851	0.299669	1.06067	0.288838	0.425789	PA0222	NA	hypothetical protein	1059	353	38.5
PA14_62510	1190.04	0.317348	0.1278	2.48317	0.0130218	0.0394979	PA4724	NA	probable aminoacyl-transfer RNA synthetase (class I)	882	294	32.5
PA14_32130	22.5392	0.31718	0.332276	0.954567	0.339797	0.476192	PA2515	xylL	cis-1,2-dihydroxycyclohexa-3,4-diene carboxylate dehydrogenase	762	254	27.2
PA14_37080	892.867	0.316441	0.134253	2.35705	0.0184206	0.0522155	PA2126	cgrC	cupA gene regulator C, CgrC	636	212	23.7
PA14_13280	58.3761	0.316182	0.288625	1.09548	0.273308	0.409402	PA3914	moeA1	molybdenum cofactor biosynthetic protein A1	1224	408	43.2
PA14_42600	65.3234	0.315936	0.275306	1.14758	0.251142	0.386297	PA1695	pscP	translocation protein in type III secretion	1110	370	38.5
PA14_37520	33.714	0.315901	0.324997	0.972013	0.331044	0.467041	PA2087	NA	hypothetical protein	657	219	24.6
PA14_17440	1754.42	0.315744	0.100507	3.14152	0.00168073	0.00759772	PA3626	NA	conserved hypothetical protein	1068	356	38.8
PA14_48810	1056.44	0.315141	0.13196	2.38816	0.0169332	0.0489097	PA1197	NA	hypothetical protein	771	257	27.7
PA14_36690	51.9672	0.314974	0.308361	1.02145	0.307043	0.444254	PA2155	NA	probable phospholipase	1206	402	46.5
PA14_17000	66.8336	0.314844	0.254299	1.23809	0.215684	0.344918	PA3661	NA	hypothetical protein	360	120	12.3
PA14_36460	223.564	0.314802	0.18741	1.67975	0.0930068	0.181875	PA2175	NA	hypothetical protein	348	116	12.2
PA14_35390	17.0711	0.313967	0.394056	0.796758	0.425592	0.557822	PA2257	pvcD	paerucumarin biosynthesis protein PvcD	648	216	23.1
PA14_57040	1089.8	0.313714	0.147312	2.12959	0.0332055	0.0819967	PA4388	NA	hypothetical protein	735	245	27
PA14_34780	20.8927	0.313528	0.346578	0.904641	0.365656	0.499593	PA2308	NA	probable ATP-binding component of ABC transporter	849	283	31
PA14_39160	398.98	0.313389	0.137933	2.27203	0.0230845	0.0623227	PA1961	NA	probable transcriptional regulator	936	312	34.8
PA14_31260	11.7571	0.313141	0.388449	0.806133	0.420166	0.553498	NA	NA	NA	NA	NA	NA
PA14_26160	129.074	0.313063	0.195097	1.60465	0.10857	0.205037	PA2929	NA	hypothetical protein	615	205	21.5
PA14_55250	81.9375	0.312882	0.223724	1.39852	0.161958	0.277981	PA0701	NA	probable transcriptional regulator	987	329	37
PA14_04580	397.922	0.31285	0.208607	1.49971	0.13369	0.240807	PA0350	folA	dihydrofolate reductase	507	169	18.2
PA14_02570	8.5915	0.312652	0.396371	0.788787	0.430237	0.561826	PA0210	mdcC	malonate decarboxylase delta subunit	300	100	10.2
PA14_27370	3161.95	0.312508	0.113286	2.75856	0.00580559	0.0209209	PA2840	NA	probable ATP-dependent RNA helicase	1704	568	62.1
PA14_05280	696.89	0.312258	0.124672	2.50465	0.0122573	0.0376085	PA0404	NA	conserved hypothetical protein	435	145	16
PA14_57600	3058.83	0.311955	0.160908	1.93872	0.0525359	0.117359	PA4434	NA	probable oxidoreductase	1038	346	38.6
PA14_63340	3160.85	0.311746	0.141326	2.20586	0.0273937	0.0711599	PA4793	NA	hypothetical protein	564	188	21.3
PA14_18110	434.333	0.310735	0.161353	1.92581	0.0541279	0.120525	PA3571	mmsR	transcriptional regulator MmsR	924	308	35.4
PA14_57390	3052.57	0.31061	0.100698	3.08456	0.00203855	0.00888512	PA4416	murF	UDP-N-acetylmuramoylalanyl-D-glutamyl-2, 6-diaminopimelate--D-alanyl-D-alanyl ligase	1377	459	47.4
PA14_32330	1864.15	0.31051	0.118404	2.62245	0.00872993	0.0287473	PA2500	NA	probable major facilitator superfamily (MFS) transporter	1227	409	43.1
PA14_48450	399.244	0.310472	0.181967	1.7062	0.0879701	0.174715	NA	NA	NA	NA	NA	NA
PA14_70070	1557.79	0.310354	0.165462	1.87568	0.0606996	0.130967	PA5307	NA	hypothetical protein	2568	856	93
PA14_62480	2391.86	0.310254	0.155501	1.99518	0.0460227	0.10537	PA4722	NA	probable aminotransferase	1173	391	42.6
PA14_33570	452.715	0.310169	0.172192	1.80129	0.071657	0.148946	PA2406	fpvK	FpvK	561	187	19.4
PA14_35070	777.152	0.309625	0.129888	2.38379	0.0171354	0.0494112	PA2281	NA	probable transcriptional regulator	855	285	31.8
PA14_24240	616.217	0.30929	0.191925	1.61151	0.107068	0.202988	PA3086	NA	hypothetical protein	861	287	31.8
PA14_43240	1219.37	0.309222	0.189844	1.62882	0.103351	0.197418	PA1644	NA	conserved hypothetical protein	609	203	21.8
PA14_16550	1315.56	0.30919	0.136873	2.25896	0.0238858	0.064013	PA3699	NA	probable transcriptional regulator	714	238	26.3
PA14_14990	2080.95	0.308958	0.143083	2.1593	0.0308272	0.0776036	PA3795	NA	probable oxidoreductase	951	317	34.8
PA14_00790	12885.4	0.308856	0.106335	2.90456	0.00367768	0.014456	PA0067	prlC	oligopeptidase A	2046	682	76
PA14_17130	2604.94	0.308664	0.111083	2.77868	0.0054581	0.0199391	PA3650	dxr	1-deoxy-d-xylulose 5-phosphate reductoisomerase	1191	397	42.5
PA14_70050	535.93	0.307839	0.131942	2.33315	0.0196405	0.0547865	PA5305	NA	conserved hypothetical protein	345	115	11.5
PA14_27720	457.14	0.307205	0.217833	1.41028	0.158458	0.273454	PA2816	NA	hypothetical protein	381	127	15.3
PA14_37320	70.7861	0.306667	0.268391	1.14261	0.253201	0.388338	PA2109	NA	hypothetical protein	477	159	17.7
PA14_08260	273.203	0.305812	0.165414	1.84877	0.0644912	0.137547	PA0638	NA	probable bacteriophage protein	696	232	25.3
PA14_12970	92.4244	0.305383	0.216376	1.41135	0.158141	0.273149	PA3935	tauD	taurine dioxygenase	834	278	31
PA14_20680	1215.99	0.305156	0.0967481	3.15413	0.00160979	0.00734522	PA3355	NA	hypothetical protein	1305	435	46.8
PA14_00810	595.128	0.305051	0.131002	2.32861	0.0198798	0.0553322	PA0069	NA	conserved hypothetical protein	1059	353	39.5
PA14_12670	889.324	0.304363	0.106222	2.86536	0.00416538	0.0160386	PA3958	NA	hypothetical protein	1140	380	42.4
PA14_72380	4515.83	0.30401	0.0873287	3.48122	0.000499144	0.0027654	PA5483	algB	two-component response regulator AlgB	1350	450	49.3
PA14_36890	8.63199	0.304006	0.392255	0.775022	0.438327	0.569446	PA2140	NA	probable metallothionein	240	80	8.3
PA14_24380	563.401	0.303946	0.148695	2.0441	0.0409439	0.0960728	PA3075	NA	hypothetical protein	1632	544	59.3
PA14_02630	50.557	0.303945	0.283487	1.07216	0.283646	0.420364	PA0215	NA	malonate transporter MadL	405	135	13.6
PA14_33190	111.824	0.303912	0.198188	1.53345	0.125165	0.22901	PA2431	NA	hypothetical protein	2175	725	79.1
PA14_48830	2239.12	0.303784	0.132472	2.29319	0.021837	0.0594341	PA1196	ddaR	transcriptional regulator DdaR	1401	467	50.2
PA14_07810	965.017	0.303624	0.129985	2.33584	0.0194994	0.0545851	PA0599	NA	hypothetical protein	1062	354	38
PA14_26260	44.8473	0.303518	0.301616	1.00631	0.314268	0.451298	PA2922	NA	probable hydrolase	1170	390	41.5
PA14_29940	19658.5	0.303153	0.089544	3.38552	0.00071043	0.00376812	PA2642	nuoG	NADH dehydrogenase I chain G	2718	906	99
PA14_01640	551.737	0.302926	0.147694	2.05104	0.0402631	0.0948943	PA0133	bauR	BauR	918	306	33.4
PA14_01350	48.4544	0.30269	0.321403	0.941777	0.346307	0.481944	PA0111	NA	hypothetical protein	579	193	20.9
PA14_13710	679.889	0.30203	0.12144	2.48708	0.0128796	0.0391477	PA3881	NA	hypothetical protein	465	155	17.3
PA14_26510	1107.09	0.301639	0.167635	1.79937	0.0719596	0.149415	PA2904	cobI	precorrin-2 methyltransferase CobI	753	251	27.3
PA14_13320	258.153	0.301119	0.182519	1.6498	0.0989842	0.190945	PA3911	NA	conserved hypothetical protein	516	172	19.2
PA14_44630	4589.71	0.300763	0.15457	1.9458	0.0516791	0.115689	PA1532	dnaX	DNA polymerase subunits gamma and tau	2046	682	73.3
PA14_27430	86.857	0.300603	0.226124	1.32937	0.183726	0.305308	PA2835	NA	probable major facilitator superfamily (MFS) transporter	1593	531	56.8
PA14_36500	104.459	0.300223	0.217554	1.37999	0.16759	0.284591	PA2172	NA	hypothetical protein	1077	359	38.9
PA14_23700	1458.08	0.299998	0.128697	2.33105	0.0197509	0.0550521	PA3124	NA	probable transcriptional regulator	912	304	32.9
PA14_40780	535.877	0.299559	0.136966	2.1871	0.0287353	0.0739251	PA1837	NA	hypothetical protein	498	166	18.8
PA14_16930	1401.48	0.299357	0.164486	1.81995	0.0687664	0.144271	PA3667	NA	probable pyridoxal-phosphate dependent enzyme	1206	402	43.3
PA14_54660	1399.38	0.299207	0.115561	2.58917	0.00962067	0.0308971	PA0744	NA	probable enoyl-CoA hydratase/isomerase	1104	368	40.6
PA14_09320	2365.85	0.2991	0.196336	1.52341	0.127657	0.232519	PA4222	NA	probable ATP-binding component of ABC transporter	1725	575	61.4
PA14_34550	43.2457	0.298955	0.278971	1.07164	0.283884	0.420502	PA2325	NA	hypothetical protein	1236	412	45.2
PA14_01910	122.912	0.298809	0.213531	1.39937	0.161701	0.277657	PA0154	pcaG	protocatechuate 3,4-dioxygenase, alpha subunit	606	202	22.8
PA14_04020	515.016	0.298658	0.126619	2.35871	0.0183386	0.052059	PA0307	NA	hypothetical protein	612	204	22
PA14_06460	207.89	0.29847	0.187494	1.59189	0.11141	0.20905	PA0495	NA	hypothetical protein	879	293	33
PA14_39820	335.043	0.298049	0.163456	1.82342	0.0682393	0.143423	PA1910	femA	ferric-mycobactin receptor, FemA	2415	805	86.4
PA14_64550	23.6961	0.297735	0.336804	0.884	0.376696	0.510028	PA4883	NA	hypothetical protein	615	205	22.7
PA14_68920	360.683	0.297685	0.145099	2.05159	0.0402092	0.0948436	PA5218	NA	probable transcriptional regulator	915	305	32.8
PA14_45890	290.6	0.297502	0.208619	1.42605	0.153853	0.267242	PA1436	NA	probable Resistance-Nodulation-Cell Division (RND) efflux transporter	3111	1037	110.8
PA14_00970	291.082	0.297293	0.189627	1.56778	0.116933	0.216984	NA	NA	NA	NA	NA	NA
PA14_03580	586.211	0.296967	0.153044	1.9404	0.0523309	0.117014	PA0275	NA	probable transcriptional regulator	687	229	25.5
PA14_30140	1058.07	0.296684	0.12058	2.46048	0.0138751	0.0415918	PA2627	NA	conserved hypothetical protein	621	207	23
PA14_45300	1274.21	0.296347	0.111771	2.65139	0.00801624	0.0269595	PA1481	ccmG	cytochrome C biogenesis protein CcmG	543	181	20.1
PA14_09280	24819.5	0.296335	0.139542	2.12362	0.0337017	0.0829766	PA4225	pchF	pyochelin synthetase	5430	1810	197.1
PA14_10090	424.518	0.296173	0.172778	1.71418	0.0864953	0.172489	NA	NA	NA	NA	NA	NA
PA14_07310	581.753	0.295238	0.154139	1.9154	0.055441	0.122562	PA0562	NA	probable hydrolase	675	225	24.2
PA14_72230	2225.84	0.295072	0.12522	2.35643	0.0184517	0.0522785	PA5473	NA	conserved hypothetical protein	1749	583	63.3
PA14_03080	513.722	0.29501	0.169916	1.73621	0.0825261	0.166448	PA0249	NA	probable acetyltransferase	447	149	16.3
PA14_56370	479.497	0.294884	0.158904	1.85573	0.0634914	0.135837	PA4336	NA	conserved hypothetical protein	585	195	21
PA14_39330	315.471	0.294852	0.189338	1.55728	0.119404	0.220511	PA1947	rbsA	ribose transport protein RbsA	1533	511	55.8
PA14_58070	8228.76	0.29458	0.102086	2.88561	0.00390658	0.0151923	PA4474	NA	conserved hypothetical protein	1443	481	50.3
PA14_16470	1230.28	0.294507	0.113291	2.59956	0.00933425	0.0302097	PA3704	wspE	probable chemotaxis sensor/effector fusion protein	2310	770	84.3
[truncated: 4,327 more rows]
